# Supplementary material for: (E)-3-(3,5-Dimeth­oxy­phen­yl)-1-(1-hy­droxy­naphthalen-2-yl)prop-2-en-1-one
Source: Acta Crystallogr Sect E Struct Rep Online. 2012 Nov 24;68(Pt 12):o3403. doi: 10.1107/S1600536812046715 (PMC3588993; doi:10.1107/S1600536812046715)
Supplement: Supplementary file 1 [file e-68-o3403-sup1.cif]

##############################################################################
#                                                                            #
# This CIF contains the data in a paper accepted for publication in          #
# Acta Crystallographica Section E. It conforms to the requirements of       #
# Notes for Authors for Acta Crystallographica Section E, and has been       #
# peer reviewed under the auspices of the IUCr Commission on Journals.       #
#                                                                            #
# Full details of the Crystallographic Information File format               #
# are given in the paper "The Crystallographic Information File (CIF):       #
# a New Standard Archive File for Crystallography" by S. R. Hall, F. H.      #
# Allen and I. D. Brown [Acta Cryst. (1991), A47, 655-685].                  #
#                                                                            #
# The current version of the core CIF dictionary is obtainable from          #
# ftp://ftp.iucr.org/pub/cif_core.dic.                                       #
#                                                                            #
# Software is freely available for graphical display of the structure(s)     #
# in this CIF. For information consult the CIF software page                 #
# http://www.iucr.org/resources/cif/software.                                #
#                                                                            #
# This file may be used for bona fide research purposes within the           #
# scientific community so long as proper attribution is given to the journal # 
# article from which it was obtained.                                        #
#                                                                            #
##############################################################################
data_I
_audit_creation_method     SHELXTL
_chemical_name_systematic
;
(<i>E</i>)-3-(3,5-Dimethoxyphenyl)-1-(1-hydroxynaphthalen-2-yl)prop-2-en-1-one
;
_chemical_name_common     ?
_chemical_formula_moiety     'C21 H18 O4'
_chemical_formula_sum     'C21 H18 O4'
_chemical_formula_iupac     'C21 H18 O4'
_chemical_formula_weight     334.35
_chemical_melting_point     ?
_symmetry_cell_setting     orthorhombic
_symmetry_space_group_name_H-M     'P n a 21'
_symmetry_space_group_name_Hall     'P 2c -2n'
loop_
    _symmetry_equiv_pos_as_xyz
    'x, y, z'
    '-x, -y, z+1/2'
    'x+1/2, -y+1/2, z'
    '-x+1/2, y+1/2, z+1/2'
_cell_length_a     30.179(3)
_cell_length_b     3.9127(3)
_cell_length_c     13.7363(12)
_cell_angle_alpha     90.00
_cell_angle_beta     90.00
_cell_angle_gamma     90.00
_cell_volume     1622.0(2)
_cell_formula_units_Z     4
_cell_measurement_reflns_used     2578
_cell_measurement_theta_min     2.70
_cell_measurement_theta_max     27.75
_cell_measurement_temperature     200(2)
_exptl_crystal_description     block
_exptl_crystal_colour     orange
_exptl_crystal_size_max     0.24
_exptl_crystal_size_mid     0.22
_exptl_crystal_size_min     0.17
_exptl_crystal_density_diffrn     1.369
_exptl_crystal_density_meas     ?
_exptl_crystal_density_method     'not measured'
_exptl_crystal_F_000     704
_exptl_absorpt_coefficient_mu     0.094
_exptl_absorpt_correction_type     none
_exptl_absorpt_process_details     ?
_exptl_absorpt_correction_T_min     ?
_exptl_absorpt_correction_T_max     ?
_exptl_special_details     ?
_diffrn_ambient_temperature     200(2)
_diffrn_radiation_type     MoK\a
_diffrn_radiation_wavelength     0.71073
_diffrn_radiation_source     'fine-focus sealed tube'
_diffrn_radiation_monochromator     graphite
_diffrn_measurement_device_type     'Bruker SMART CCD'
_diffrn_measurement_method     '\f and \w scans'
_diffrn_detector_area_resol_mean     ?
_diffrn_reflns_number     11095
_diffrn_reflns_av_R_equivalents     0.0641
_diffrn_reflns_av_sigmaI/netI     0.0905
_diffrn_reflns_theta_min     1.35
_diffrn_reflns_theta_max     28.29
_diffrn_reflns_theta_full     28.29
_diffrn_measured_fraction_theta_max     0.997
_diffrn_measured_fraction_theta_full     0.997
_diffrn_reflns_limit_h_min     -32
_diffrn_reflns_limit_h_max     40
_diffrn_reflns_limit_k_min     -5
_diffrn_reflns_limit_k_max     5
_diffrn_reflns_limit_l_min     -16
_diffrn_reflns_limit_l_max     18
_diffrn_standards_number     ?
_diffrn_standards_interval_count     ?
_diffrn_standards_interval_time     ?
_diffrn_standards_decay_%     ?
_refine_special_details
;
Refinement of <i>F</i>^2^ against ALL reflections. The weighted <i>R</i>-factor
<i>wR</i> and goodness of fit <i>S</i> are based on <i>F</i>^2^, conventional
<i>R</i>-factors <i>R</i> are based on <i>F</i>, with <i>F</i> set to zero for
negative <i>F</i>^2^. The threshold expression of <i>F</i>^2^ >
\s(<i>F</i>^2^) is used only for calculating <i>R</i>-factors(gt) <i>etc</i>.
and is not relevant to the choice of reflections for refinement.
<i>R</i>-factors based on <i>F</i>^2^ are statistically about twice as large
as those based on <i>F</i>, and <i>R</i>- factors based on ALL data will be
even larger.
;
_reflns_number_total     3479
_reflns_number_gt     1828
_reflns_threshold_expression     I>2\s(I)
_refine_ls_structure_factor_coef     Fsqd
_refine_ls_matrix_type     full
_refine_ls_R_factor_all     0.1055
_refine_ls_R_factor_gt     0.0439
_refine_ls_wR_factor_gt     0.0723
_refine_ls_wR_factor_ref     0.1021
_refine_ls_goodness_of_fit_ref     0.936
_refine_ls_restrained_S_all     0.936
_refine_ls_number_reflns     3479
_refine_ls_number_parameters     229
_refine_ls_number_restraints     1
_refine_ls_hydrogen_treatment     constr
_refine_ls_weighting_scheme     calc
_refine_ls_weighting_details
                 'calc w=1/[\s^2^(Fo^2^)+(0.0276P)^2^] where P=(Fo^2^+2Fc^2^)/3'
_atom_sites_solution_hydrogens     geom
_atom_sites_solution_primary     direct
_atom_sites_solution_secondary     difmap
_refine_ls_shift/su_max     0.000
_refine_ls_shift/su_mean     0.000
_refine_diff_density_max     0.215
_refine_diff_density_min     -0.230
_refine_ls_extinction_method     none
_refine_ls_extinction_coef     ?
loop_
    _atom_type_symbol
    _atom_type_description
    _atom_type_scat_dispersion_real
    _atom_type_scat_dispersion_imag
    _atom_type_scat_source
    'C' 'C' 0.0033 0.0016
                         'International Tables Vol C Tables 4.2.6.8 and 6.1.1.4'
    'H' 'H' 0.0000 0.0000
                         'International Tables Vol C Tables 4.2.6.8 and 6.1.1.4'
    'O' 'O' 0.0106 0.0060
                         'International Tables Vol C Tables 4.2.6.8 and 6.1.1.4'
_computing_data_collection     'SMART (Bruker, 2000)'
_computing_cell_refinement     'SAINT (Bruker, 2000)'
_computing_data_reduction     'SAINT (Bruker, 2000)'
_computing_structure_solution     'SHELXS97 (Sheldrick, 2008)'
_computing_structure_refinement     'SHELXL97 (Sheldrick, 2008)'
_computing_molecular_graphics     'PLATON (Spek, 2009)'
_computing_publication_material     'SHELXTL (Sheldrick, 2008)'
loop_
    _atom_site_type_symbol
    _atom_site_label
    _atom_site_fract_x
    _atom_site_fract_y
    _atom_site_fract_z
    _atom_site_U_iso_or_equiv
    _atom_site_adp_type
    _atom_site_calc_flag
    _atom_site_refinement_flags
    _atom_site_occupancy
    _atom_site_symmetry_multiplicity
    _atom_site_disorder_assembly
    _atom_site_disorder_group
    C C1 0.35700(10) 0.8619(7) 0.4892(2) 0.0348(7) Uani d . 1 1 . .
    O O1 0.36736(7) 0.9296(6) 0.57454(14) 0.0485(6) Uani d . 1 1 . .
    C C2 0.38738(10) 0.9586(8) 0.4096(2) 0.0362(8) Uani d . 1 1 . .
    H H2 0.3791 0.9009 0.3449 0.043 Uiso calc R 1 1 . .
    C C3 0.42532(10) 1.1203(7) 0.4228(2) 0.0352(7) Uani d . 1 1 . .
    H H3 0.4326 1.1809 0.4878 0.042 Uiso calc R 1 1 . .
    C C4 0.45715(10) 1.2153(7) 0.3474(2) 0.0312(7) Uani d . 1 1 . .
    C C5 0.49588(10) 1.3745(7) 0.3726(2) 0.0340(7) Uani d . 1 1 . .
    H H5 0.5011 1.4326 0.4388 0.041 Uiso calc R 1 1 . .
    C C6 0.52799(10) 1.4530(7) 0.3019(2) 0.0335(8) Uani d . 1 1 . .
    O O2 0.56629(7) 1.5970(6) 0.33591(14) 0.0424(6) Uani d . 1 1 . .
    C C7 0.59853(11) 1.7037(8) 0.2650(2) 0.0420(9) Uani d . 1 1 . .
    H H7A 0.6101 1.5029 0.2307 0.063 Uiso calc R 1 1 . .
    H H7B 0.6229 1.8220 0.2979 0.063 Uiso calc R 1 1 . .
    H H7C 0.5846 1.8587 0.2182 0.063 Uiso calc R 1 1 . .
    C C8 0.52006(10) 1.3789(7) 0.2050(2) 0.0334(7) Uani d . 1 1 . .
    H H8 0.5414 1.4332 0.1565 0.040 Uiso calc R 1 1 . .
    C C9 0.48010(10) 1.2229(7) 0.1799(2) 0.0322(7) Uani d . 1 1 . .
    O O3 0.47555(7) 1.1594(5) 0.08193(15) 0.0416(5) Uani d . 1 1 . .
    C C10 0.43530(10) 1.0023(8) 0.0509(2) 0.0428(8) Uani d . 1 1 . .
    H H10A 0.4337 0.7696 0.0771 0.064 Uiso calc R 1 1 . .
    H H10B 0.4345 0.9936 -0.0204 0.064 Uiso calc R 1 1 . .
    H H10C 0.4100 1.1357 0.0746 0.064 Uiso calc R 1 1 . .
    C C11 0.44877(10) 1.1405(7) 0.2483(2) 0.0343(8) Uani d . 1 1 . .
    H H11 0.4218 1.0346 0.2293 0.041 Uiso calc R 1 1 . .
    C C12 0.31508(10) 0.6927(7) 0.4670(2) 0.0290(7) Uani d . 1 1 . .
    C C13 0.28636(10) 0.6041(8) 0.5424(2) 0.0319(7) Uani d . 1 1 . .
    O O4 0.29656(7) 0.6743(6) 0.63545(14) 0.0437(6) Uani d . 1 1 . .
    H H4 0.3204 0.7843 0.6375 0.066 Uiso calc R 1 1 . .
    C C14 0.24525(10) 0.4418(7) 0.5241(2) 0.0311(7) Uani d . 1 1 . .
    C C15 0.21607(10) 0.3500(8) 0.6006(2) 0.0377(8) Uani d . 1 1 . .
    H H15 0.2241 0.3941 0.6663 0.045 Uiso calc R 1 1 . .
    C C16 0.17643(10) 0.1979(8) 0.5797(2) 0.0408(8) Uani d . 1 1 . .
    H H16 0.1568 0.1392 0.6311 0.049 Uiso calc R 1 1 . .
    C C17 0.16454(10) 0.1281(8) 0.4837(2) 0.0398(8) Uani d . 1 1 . .
    H H17 0.1368 0.0242 0.4702 0.048 Uiso calc R 1 1 . .
    C C18 0.19236(11) 0.2075(8) 0.4093(2) 0.0366(8) Uani d . 1 1 . .
    H H18 0.1841 0.1533 0.3444 0.044 Uiso calc R 1 1 . .
    C C19 0.23315(10) 0.3683(7) 0.4268(2) 0.0293(7) Uani d . 1 1 . .
    C C20 0.26243(10) 0.4564(7) 0.3506(2) 0.0360(8) Uani d . 1 1 . .
    H H20 0.2545 0.4061 0.2852 0.043 Uiso calc R 1 1 . .
    C C21 0.30156(10) 0.6117(8) 0.3696(2) 0.0351(8) Uani d . 1 1 . .
    H H21 0.3206 0.6686 0.3170 0.042 Uiso calc R 1 1 . .
loop_
    _atom_site_aniso_label
    _atom_site_aniso_U_11
    _atom_site_aniso_U_22
    _atom_site_aniso_U_33
    _atom_site_aniso_U_12
    _atom_site_aniso_U_13
    _atom_site_aniso_U_23
    C1 0.0311(19) 0.0388(19) 0.0344(19) -0.0019(15) -0.0011(14) 0.0023(16)
    O1 0.0434(15) 0.0720(17) 0.0302(13) -0.0130(12) -0.0004(10) -0.0007(12)
    C2 0.0288(19) 0.049(2) 0.0312(18) -0.0061(15) 0.0035(13) -0.0010(15)
    C3 0.035(2) 0.0414(19) 0.0297(16) -0.0024(16) -0.0001(15) 0.0006(16)
    C4 0.0289(18) 0.0324(18) 0.0324(18) 0.0014(14) -0.0023(14) 0.0011(14)
    C5 0.0316(19) 0.0379(19) 0.0324(17) -0.0025(15) 0.0020(14) 0.0014(15)
    C6 0.0286(19) 0.0322(18) 0.0396(19) -0.0001(14) -0.0033(14) 0.0036(15)
    O2 0.0314(13) 0.0531(14) 0.0428(14) -0.0114(11) -0.0010(11) 0.0022(11)
    C7 0.031(2) 0.043(2) 0.052(2) -0.0077(16) 0.0043(16) 0.0082(17)
    C8 0.0286(19) 0.0368(18) 0.0348(18) -0.0012(14) 0.0022(14) 0.0004(15)
    C9 0.0363(19) 0.0325(17) 0.0279(18) 0.0032(14) -0.0055(14) 0.0035(14)
    O3 0.0376(14) 0.0555(15) 0.0316(12) -0.0060(11) -0.0007(10) -0.0017(11)
    C10 0.042(2) 0.049(2) 0.0380(19) -0.0040(17) -0.0094(15) -0.0001(15)
    C11 0.0290(19) 0.040(2) 0.0342(18) -0.0053(15) 0.0003(14) 0.0021(15)
    C12 0.0258(18) 0.0345(18) 0.0266(16) -0.0016(14) -0.0005(13) 0.0018(14)
    C13 0.0304(19) 0.0373(18) 0.0281(17) -0.0001(14) 0.0012(14) -0.0002(15)
    O4 0.0414(16) 0.0659(16) 0.0237(12) -0.0129(12) -0.0014(10) -0.0015(11)
    C14 0.0303(19) 0.0304(16) 0.0326(18) 0.0000(14) 0.0012(13) 0.0024(14)
    C15 0.036(2) 0.045(2) 0.0329(19) -0.0040(15) 0.0036(14) 0.0042(15)
    C16 0.035(2) 0.045(2) 0.042(2) -0.0020(16) 0.0060(16) 0.0032(17)
    C17 0.029(2) 0.0414(19) 0.049(2) -0.0073(15) 0.0001(16) -0.0013(17)
    C18 0.034(2) 0.038(2) 0.0383(19) -0.0013(15) -0.0026(14) 0.0020(15)
    C19 0.0282(18) 0.0269(16) 0.0329(16) -0.0012(13) 0.0003(14) 0.0009(14)
    C20 0.035(2) 0.0434(19) 0.0293(17) -0.0006(15) -0.0047(14) -0.0002(15)
    C21 0.0327(19) 0.045(2) 0.0279(17) -0.0018(15) 0.0016(14) 0.0014(15)
_geom_special_details
;
All e.s.d.'s (except the e.s.d. in the dihedral angle between two l.s. planes)
are estimated using the full covariance matrix. The cell e.s.d.'s are taken
into account individually in the estimation of e.s.d.'s in distances, angles
and torsion angles; correlations between e.s.d.'s in cell parameters are only
used when they are defined by crystal symmetry. An approximate (isotropic)
treatment of cell e.s.d.'s is used for estimating e.s.d.'s involving l.s.
planes.
;
loop_
    _geom_bond_atom_site_label_1
    _geom_bond_atom_site_label_2
    _geom_bond_site_symmetry_2
    _geom_bond_distance
    _geom_bond_publ_flag
    C1 O1 . 1.242(3) ?
    C1 C12 . 1.460(4) ?
    C1 C2 . 1.476(4) ?
    C2 C3 . 1.321(4) ?
    C2 H2 . 0.9500 ?
    C3 C4 . 1.460(4) ?
    C3 H3 . 0.9500 ?
    C4 C5 . 1.369(4) ?
    C4 C11 . 1.416(4) ?
    C5 C6 . 1.406(4) ?
    C5 H5 . 0.9500 ?
    C6 O2 . 1.368(3) ?
    C6 C8 . 1.384(4) ?
    O2 C7 . 1.438(3) ?
    C7 H7A . 0.9800 ?
    C7 H7B . 0.9800 ?
    C7 H7C . 0.9800 ?
    C8 C9 . 1.395(4) ?
    C8 H8 . 0.9500 ?
    C9 C11 . 1.371(4) ?
    C9 O3 . 1.375(3) ?
    O3 C10 . 1.427(3) ?
    C10 H10A . 0.9800 ?
    C10 H10B . 0.9800 ?
    C10 H10C . 0.9800 ?
    C11 H11 . 0.9500 ?
    C12 C13 . 1.395(4) ?
    C12 C21 . 1.433(4) ?
    C13 O4 . 1.343(3) ?
    C13 C14 . 1.416(4) ?
    O4 H4 . 0.8400 ?
    C14 C19 . 1.414(4) ?
    C14 C15 . 1.418(4) ?
    C15 C16 . 1.367(4) ?
    C15 H15 . 0.9500 ?
    C16 C17 . 1.394(4) ?
    C16 H16 . 0.9500 ?
    C17 C18 . 1.359(4) ?
    C17 H17 . 0.9500 ?
    C18 C19 . 1.403(4) ?
    C18 H18 . 0.9500 ?
    C19 C20 . 1.413(4) ?
    C20 C21 . 1.354(4) ?
    C20 H20 . 0.9500 ?
    C21 H21 . 0.9500 ?
loop_
    _geom_angle_atom_site_label_1
    _geom_angle_atom_site_label_2
    _geom_angle_atom_site_label_3
    _geom_angle_site_symmetry_1
    _geom_angle_site_symmetry_3
    _geom_angle
    _geom_angle_publ_flag
    O1 C1 C12 . . 120.8(3) ?
    O1 C1 C2 . . 119.2(3) ?
    C12 C1 C2 . . 120.0(3) ?
    C3 C2 C1 . . 124.1(3) ?
    C3 C2 H2 . . 118.0 ?
    C1 C2 H2 . . 118.0 ?
    C2 C3 C4 . . 126.5(3) ?
    C2 C3 H3 . . 116.7 ?
    C4 C3 H3 . . 116.7 ?
    C5 C4 C11 . . 119.3(3) ?
    C5 C4 C3 . . 119.9(3) ?
    C11 C4 C3 . . 120.8(3) ?
    C4 C5 C6 . . 120.9(3) ?
    C4 C5 H5 . . 119.6 ?
    C6 C5 H5 . . 119.6 ?
    O2 C6 C8 . . 124.1(3) ?
    O2 C6 C5 . . 115.9(3) ?
    C8 C6 C5 . . 120.0(3) ?
    C6 O2 C7 . . 117.4(2) ?
    O2 C7 H7A . . 109.5 ?
    O2 C7 H7B . . 109.5 ?
    H7A C7 H7B . . 109.5 ?
    O2 C7 H7C . . 109.5 ?
    H7A C7 H7C . . 109.5 ?
    H7B C7 H7C . . 109.5 ?
    C6 C8 C9 . . 118.6(3) ?
    C6 C8 H8 . . 120.7 ?
    C9 C8 H8 . . 120.7 ?
    C11 C9 O3 . . 124.0(3) ?
    C11 C9 C8 . . 122.0(3) ?
    O3 C9 C8 . . 114.0(3) ?
    C9 O3 C10 . . 117.1(2) ?
    O3 C10 H10A . . 109.5 ?
    O3 C10 H10B . . 109.5 ?
    H10A C10 H10B . . 109.5 ?
    O3 C10 H10C . . 109.5 ?
    H10A C10 H10C . . 109.5 ?
    H10B C10 H10C . . 109.5 ?
    C9 C11 C4 . . 119.2(3) ?
    C9 C11 H11 . . 120.4 ?
    C4 C11 H11 . . 120.4 ?
    C13 C12 C21 . . 117.5(3) ?
    C13 C12 C1 . . 119.7(3) ?
    C21 C12 C1 . . 122.8(3) ?
    O4 C13 C12 . . 120.9(3) ?
    O4 C13 C14 . . 117.5(2) ?
    C12 C13 C14 . . 121.6(3) ?
    C13 O4 H4 . . 109.5 ?
    C19 C14 C13 . . 119.0(3) ?
    C19 C14 C15 . . 119.2(3) ?
    C13 C14 C15 . . 121.7(3) ?
    C16 C15 C14 . . 119.9(3) ?
    C16 C15 H15 . . 120.0 ?
    C14 C15 H15 . . 120.0 ?
    C15 C16 C17 . . 120.6(3) ?
    C15 C16 H16 . . 119.7 ?
    C17 C16 H16 . . 119.7 ?
    C18 C17 C16 . . 120.5(3) ?
    C18 C17 H17 . . 119.7 ?
    C16 C17 H17 . . 119.7 ?
    C17 C18 C19 . . 121.0(3) ?
    C17 C18 H18 . . 119.5 ?
    C19 C18 H18 . . 119.5 ?
    C18 C19 C20 . . 122.0(3) ?
    C18 C19 C14 . . 118.7(3) ?
    C20 C19 C14 . . 119.3(3) ?
    C21 C20 C19 . . 120.8(3) ?
    C21 C20 H20 . . 119.6 ?
    C19 C20 H20 . . 119.6 ?
    C20 C21 C12 . . 121.9(3) ?
    C20 C21 H21 . . 119.1 ?
    C12 C21 H21 . . 119.1 ?
loop_
    _geom_torsion_atom_site_label_1
    _geom_torsion_atom_site_label_2
    _geom_torsion_atom_site_label_3
    _geom_torsion_atom_site_label_4
    _geom_torsion_site_symmetry_1
    _geom_torsion_site_symmetry_2
    _geom_torsion_site_symmetry_3
    _geom_torsion_site_symmetry_4
    _geom_torsion
    _geom_torsion_publ_flag
    O1 C1 C2 C3 . . . . -1.1(5) ?
    C12 C1 C2 C3 . . . . 178.1(3) ?
    C1 C2 C3 C4 . . . . 178.4(3) ?
    C2 C3 C4 C5 . . . . -178.1(3) ?
    C2 C3 C4 C11 . . . . 1.0(5) ?
    C11 C4 C5 C6 . . . . -2.3(5) ?
    C3 C4 C5 C6 . . . . 176.8(3) ?
    C4 C5 C6 O2 . . . . -177.0(3) ?
    C4 C5 C6 C8 . . . . 2.0(4) ?
    C8 C6 O2 C7 . . . . 5.5(4) ?
    C5 C6 O2 C7 . . . . -175.6(3) ?
    O2 C6 C8 C9 . . . . 178.2(3) ?
    C5 C6 C8 C9 . . . . -0.7(4) ?
    C6 C8 C9 C11 . . . . -0.3(4) ?
    C6 C8 C9 O3 . . . . -179.8(3) ?
    C11 C9 O3 C10 . . . . 0.9(4) ?
    C8 C9 O3 C10 . . . . -179.6(2) ?
    O3 C9 C11 C4 . . . . 179.4(3) ?
    C8 C9 C11 C4 . . . . -0.1(4) ?
    C5 C4 C11 C9 . . . . 1.3(5) ?
    C3 C4 C11 C9 . . . . -177.8(3) ?
    O1 C1 C12 C13 . . . . -0.4(4) ?
    C2 C1 C12 C13 . . . . -179.6(3) ?
    O1 C1 C12 C21 . . . . 179.5(3) ?
    C2 C1 C12 C21 . . . . 0.3(4) ?
    C21 C12 C13 O4 . . . . -179.4(3) ?
    C1 C12 C13 O4 . . . . 0.5(4) ?
    C21 C12 C13 C14 . . . . -0.3(4) ?
    C1 C12 C13 C14 . . . . 179.6(3) ?
    O4 C13 C14 C19 . . . . 179.1(3) ?
    C12 C13 C14 C19 . . . . 0.0(4) ?
    O4 C13 C14 C15 . . . . -1.2(4) ?
    C12 C13 C14 C15 . . . . 179.7(3) ?
    C19 C14 C15 C16 . . . . -1.2(5) ?
    C13 C14 C15 C16 . . . . 179.1(3) ?
    C14 C15 C16 C17 . . . . 0.8(5) ?
    C15 C16 C17 C18 . . . . 0.6(5) ?
    C16 C17 C18 C19 . . . . -1.5(5) ?
    C17 C18 C19 C20 . . . . -179.3(3) ?
    C17 C18 C19 C14 . . . . 1.0(4) ?
    C13 C14 C19 C18 . . . . 180.0(3) ?
    C15 C14 C19 C18 . . . . 0.3(4) ?
    C13 C14 C19 C20 . . . . 0.4(4) ?
    C15 C14 C19 C20 . . . . -179.3(3) ?
    C18 C19 C20 C21 . . . . 179.9(3) ?
    C14 C19 C20 C21 . . . . -0.4(4) ?
    C19 C20 C21 C12 . . . . 0.1(4) ?
    C13 C12 C21 C20 . . . . 0.3(4) ?
    C1 C12 C21 C20 . . . . -179.6(3) ?
loop_
    _geom_hbond_atom_site_label_D
    _geom_hbond_atom_site_label_H
    _geom_hbond_atom_site_label_A
    _geom_hbond_site_symmetry_A
    _geom_hbond_distance_DH
    _geom_hbond_distance_HA
    _geom_hbond_distance_DA
    _geom_hbond_angle_DHA
    _geom_hbond_publ_flag
    O4 H4 O1 . 0.84 1.75 2.503(3) 147 y
    C7 H7C O1 2_684 0.98 2.59 3.157(4) 117.3 y
    C10 H10B O2 2_684 0.98 2.54 3.344(4) 138.9 y
data_global
_journal_date_recd_electronic     2012-11-05
_journal_date_accepted     2012-11-13
_journal_name_full     'Acta Crystallographica, Section E'
_journal_year     2012
_journal_volume     68
_journal_issue     12
_journal_page_first     o3403
_journal_page_last     o3403
_journal_paper_category     QO
_journal_paper_doi     10.1107/S1600536812046715
_journal_coeditor_code     LH5555
_publ_contact_author_name     'Dongsoo Koh'
_publ_contact_author_address
;
Department of Applied Chemistry, Dongduk Women's University, Seoul 136-714,
Republic of Korea
;
_publ_contact_author_email     'dskoh@dongduk.ac.kr'
_publ_contact_author_fax     '82-2-940-4193'
_publ_contact_author_phone     '82-2-940-4512'
_publ_section_title
;
(<i>E</i>)-3-(3,5-Dimethoxyphenyl)-1-(1-hydroxynaphthalen-2-yl)prop-2-en-1-one
;
loop_
    _publ_author_name
    _publ_author_footnote
    _publ_author_address
    'Lee, Ha-Jin' .
;
Jeonju Center, Korea Basic Science Center (KBSI), Jeonju 561-765,
Republic of Korea
;
    'Lim, Yoongho' .
;
Division of Bioscience and Biotechnology, BMIC, Konkuk University,
Seoul 143-701, Republic of Korea
;
    'Koh, Dongsoo' .
;
Department of Applied Chemistry, Dongduk Women's University, Seoul 136-714,
Republic of Korea
;
