# Supplementary material for: (E)-3-(3,5-Dimeth­oxy­phen­yl)-1-(1-hy­droxy­naphthalen-2-yl)prop-2-en-1-one
Source: Acta Crystallogr Sect E Struct Rep Online. 2012 Nov 24;68(Pt 12):o3403. doi: 10.1107/S1600536812046715 (PMC3588993; doi:10.1107/S1600536812046715)
Supplement: Supplementary file 2 [file e-68-o3403-Isup2.hkl]

# 
# h,k,l, Fc-squared, Fo-squared, sigma(Fo-squared) and status flag 
# 
data_I
_shelx_title ' DK859 in Pna2(1)' 
_shelx_refln_list_code          4 
_shelx_F_calc_maximum      199.88 
_exptl_crystal_F_000       704.00 
_reflns_d_resolution_high  0.7497 
 
loop_ 
 _symmetry_equiv_pos_as_xyz 
 'x, y, z' 
 '-x, -y, z+1/2' 
 'x+1/2, -y+1/2, z' 
 '-x+1/2, y+1/2, z+1/2' 
 
_cell_length_a    30.1791 
_cell_length_b     3.9127 
_cell_length_c    13.7363 
_cell_angle_alpha  90.000 
_cell_angle_beta   90.000 
_cell_angle_gamma  90.000 
 
_shelx_F_squared_multiplier     1.000 
 
loop_ 
 _refln_index_h 
 _refln_index_k 
 _refln_index_l 
 _refln_F_squared_calc 
 _refln_F_squared_meas 
 _refln_F_squared_sigma 
 _refln_observed_status 
  12   1 -16       38.64       47.69     21.00 o 
  13   1 -16       33.70       46.65     21.76 o 
  14   1 -16        8.72       17.19     16.58 o 
  15   1 -16       14.45       38.99     20.46 o 
  16   1 -16        5.77       12.91     18.58 o 
  17   1 -16       14.91       10.41     18.87 o 
  18   1 -16       40.23       81.75     41.52 o 
  12   1 -15      122.90      135.44     45.53 o 
  13   1 -15       47.97       28.53     17.48 o 
  14   1 -15       22.11       17.13     16.12 o 
  15   1 -15        4.69       -0.33     20.37 o 
  16   1 -15       15.07        4.41     16.26 o 
  17   1 -15        9.69       39.89     20.19 o 
  18   1 -15       64.57      101.08     30.79 o 
  19   1 -15        7.23       36.00     19.43 o 
  20   1 -15       22.56       11.51     25.35 o 
  21   1 -15       65.71      130.78     49.29 o 
  15   2 -15        4.71       13.07     15.77 o 
  16   2 -15        4.46       11.46     21.28 o 
  17   2 -15        5.96       28.78     20.22 o 
  13   1 -14       26.66       24.82     17.08 o 
  14   1 -14        1.97       -0.93     12.53 o 
  15   1 -14       32.24       23.42     17.24 o 
  16   1 -14       47.91       53.39     22.32 o 
  17   1 -14        7.08       13.75     15.34 o 
  18   1 -14        2.21       -9.96     18.82 o 
  19   1 -14       31.90       45.38     21.32 o 
  20   1 -14       11.34       44.88     21.97 o 
  21   1 -14        4.15       -7.89     24.84 o 
  22   1 -14       39.11       36.74     31.43 o 
  23   1 -14       14.40       23.54     26.26 o 
  24   1 -14        0.97       -0.65     29.88 o 
  16   2 -14        9.86       36.58     19.81 o 
  17   2 -14        3.50       -0.16     15.02 o 
  18   2 -14       79.28       83.50     28.40 o 
  19   2 -14        1.79        8.38     15.89 o 
  20   2 -14       41.64       36.82     31.56 o 
  10   0 -13      727.33      737.72     49.55 o 
  12   0 -13      277.68      289.27     32.79 o 
  14   0 -13       33.94       62.58     19.22 o 
  16   0 -13       11.58       -5.56     17.98 o 
  18   0 -13       12.38        3.23     17.59 o 
  20   0 -13       31.89       58.86     32.21 o 
  22   0 -13       24.34        6.47     27.17 o 
  24   0 -13       54.99       93.27     37.00 o 
  26   0 -13       25.39       39.84     30.40 o 
  28   0 -13        0.19       -5.82     24.19 o 
  13   1 -13      120.49      137.81     30.05 o 
  14   1 -13       87.44       52.33     20.99 o 
  15   1 -13       30.90       45.13     18.89 o 
  16   1 -13       11.12       10.87     13.88 o 
  17   1 -13       29.72       26.62     15.71 o 
  18   1 -13        1.49       -6.33     11.58 o 
  19   1 -13       11.24        7.41     14.33 o 
  20   1 -13       22.57       27.26     17.02 o 
  21   1 -13       29.79       24.32     26.91 o 
  22   1 -13       16.89       11.90     23.41 o 
  23   1 -13        0.02       22.77     23.03 o 
  24   1 -13        3.36       13.84     23.54 o 
  25   1 -13       22.14       13.84     24.84 o 
  26   1 -13       32.52       90.68     43.21 o 
  27   1 -13       33.33       76.19     43.21 o 
  16   2 -13       38.60       37.23     19.04 o 
  17   2 -13       16.52       14.45     15.17 o 
  18   2 -13       59.61       69.39     25.10 o 
  19   2 -13        4.12       22.93     16.27 o 
  20   2 -13       33.82       41.66     22.22 o 
  21   2 -13        4.77        9.97     19.39 o 
  22   2 -13       14.82        4.08     18.69 o 
  23   2 -13        2.83        0.45     17.93 o 
  10   0 -12      471.20      493.37     38.99 o 
  12   0 -12       81.58       87.88     21.38 o 
  14   0 -12       65.52       63.09     19.03 o 
  16   0 -12       28.36       22.90     21.09 o 
  18   0 -12       10.08       -5.82     15.52 o 
  20   0 -12      132.70      113.71     39.97 o 
  22   0 -12       32.25       21.34     27.81 o 
  24   0 -12       61.44       71.28     32.47 o 
  26   0 -12        2.98       27.94     26.78 o 
  28   0 -12        3.51      -11.38     20.83 o 
  30   0 -12        7.08        4.79     30.40 o 
  14   1 -12        8.06        3.04     10.79 o 
  15   1 -12       64.60       49.92     19.73 o 
  16   1 -12      106.64      112.79     28.31 o 
  17   1 -12      114.65      138.75     28.08 o 
  18   1 -12       13.63       -7.08     10.84 o 
  19   1 -12        4.72        7.31     13.59 o 
  20   1 -12       36.68       42.56     19.56 o 
  21   1 -12       19.87       13.58     22.51 o 
  22   1 -12        5.59        5.30     20.83 o 
  23   1 -12        7.48       23.54     21.09 o 
  24   1 -12       11.95        8.02     24.58 o 
  25   1 -12        5.51       18.89     25.10 o 
  26   1 -12        0.71       32.73     29.88 o 
  27   1 -12        0.15      -19.27     21.21 o 
  28   1 -12       14.14       25.23     26.78 o 
  29   1 -12        3.88       -4.40     27.55 o 
  16   2 -12       66.70       66.04     24.18 o 
  17   2 -12       20.42       -2.16     11.72 o 
  18   2 -12       16.72       28.38     17.11 o 
  19   2 -12        7.74       19.14     15.86 o 
  20   2 -12       20.09        7.27     14.08 o 
  21   2 -12        9.27       37.82     18.43 o 
  22   2 -12        0.68       -9.74     13.97 o 
  23   2 -12        2.15       -3.25     14.36 o 
  24   2 -12        6.57       18.19     18.24 o 
  25   2 -12       18.58       13.71     22.25 o 
  26   2 -12       18.85       34.28     33.50 o 
  18   3 -12        3.27       -1.08     14.71 o 
  19   3 -12        2.36       -2.01     16.65 o 
  10   0 -11      189.77      209.35     24.31 o 
  12   0 -11      631.51      609.57     77.42 o 
  14   0 -11      158.39      167.74     24.40 o 
  16   0 -11      170.64      166.10     37.26 o 
  18   0 -11       23.32       27.55     20.31 o 
  20   0 -11       74.57       51.48     27.29 o 
  22   0 -11       97.30       60.80     32.08 o 
  24   0 -11       28.82       81.75     34.28 o 
  26   0 -11       57.12       56.27     32.21 o 
  28   0 -11       12.52       -4.40     18.76 o 
  30   0 -11       10.46       23.03     27.81 o 
  32   0 -11       35.70       83.95     42.95 o 
  14   1 -11        6.65        6.84     10.78 o 
  15   1 -11       30.43       20.52     12.78 o 
  16   1 -11       12.52        7.39     10.48 o 
  17   1 -11       81.14       65.89     21.04 o 
  18   1 -11       52.74       46.06     19.28 o 
  19   1 -11       13.00        4.00     13.84 o 
  20   1 -11       30.62       35.24     16.78 o 
  21   1 -11       90.75       88.09     37.51 o 
  22   1 -11       79.39       29.11     25.35 o 
  23   1 -11       15.56       48.64     28.59 o 
  24   1 -11       12.42        2.07     19.27 o 
  25   1 -11       21.60       38.42     32.60 o 
  26   1 -11       30.50       22.77     26.26 o 
  27   1 -11       13.56       47.60     34.93 o 
  28   1 -11        1.23       -5.56     20.57 o 
  29   1 -11       23.65       56.79     33.37 o 
  30   1 -11       31.04       46.96     32.08 o 
  31   1 -11       17.86        6.34     29.62 o 
  16   2 -11        8.88        6.47     16.17 o 
  17   2 -11      164.47      142.36     32.95 o 
  18   2 -11       33.59       39.95     19.96 o 
  19   2 -11       10.25       -3.25     11.18 o 
  20   2 -11       12.17       -4.50     13.30 o 
  21   2 -11       28.80       47.89     22.12 o 
  22   2 -11        4.04       11.41     15.43 o 
  23   2 -11       31.75       37.64     20.04 o 
  24   2 -11        6.34        4.01     18.63 o 
  25   2 -11       26.37       43.46     30.40 o 
  26   2 -11       30.85       50.32     37.13 o 
  27   2 -11       35.29       39.33     29.49 o 
  28   2 -11        8.70       -1.16     22.90 o 
  18   3 -11        9.78       17.58     17.22 o 
  19   3 -11       58.46       68.87     27.24 o 
  20   3 -11       17.32       20.91     19.11 o 
  21   3 -11        0.73       -3.60     15.39 o 
  22   3 -11       27.69       23.41     19.93 o 
  10   0 -10      126.65      143.22     19.66 o 
  12   0 -10       17.32        9.77      8.59 o 
  14   0 -10      123.04      119.98     21.96 o 
  16   0 -10      246.25      178.90     36.48 o 
  18   0 -10      208.34      240.87     42.56 o 
  20   0 -10      333.46      299.08     50.45 o 
  22   0 -10      300.45      272.56     50.32 o 
  24   0 -10       91.71       96.63     37.90 o 
  26   0 -10      118.43      105.95     42.56 o 
  28   0 -10        8.39       32.47     26.52 o 
  30   0 -10       53.67       45.53     32.99 o 
  32   0 -10        8.80       25.10     26.52 o 
   5   1 -10       15.23        8.28      8.93 o 
   6   1 -10      181.29      200.51     25.35 o 
   7   1 -10      132.82      116.94     21.99 o 
   8   1 -10      104.84      138.54     23.16 o 
   9   1 -10      360.73      424.04     38.81 o 
  10   1 -10      732.75      753.65     53.43 o 
  11   1 -10      166.69      210.21     30.66 o 
  12   1 -10      244.42      241.64     33.89 o 
  13   1 -10       46.04       49.42     19.53 o 
  14   1 -10      220.78      228.58     22.76 o 
  15   1 -10      131.66      117.88     18.00 o 
  16   1 -10      105.44      113.13     18.32 o 
  17   1 -10      207.99      173.40     21.16 o 
  18   1 -10       24.69       14.98      9.99 o 
  19   1 -10       31.71       38.48     13.45 o 
  20   1 -10       32.68       37.34     13.83 o 
  21   1 -10       71.39       70.43     21.85 o 
  22   1 -10      103.71      110.41     26.66 o 
  23   1 -10        1.58       -8.99      8.99 o 
  24   1 -10       31.30       37.33     17.59 o 
  25   1 -10      168.21      238.49     61.12 o 
  26   1 -10       13.62       24.93     16.73 o 
  27   1 -10       31.49       38.33     21.01 o 
  28   1 -10       30.42       17.60     17.99 o 
  29   1 -10       32.86       37.97     21.35 o 
  30   1 -10       14.21       12.45     17.26 o 
  31   1 -10       35.00       67.03     27.52 o 
  32   1 -10       17.05       30.25     20.96 o 
  17   2 -10      119.60       98.24     27.89 o 
  18   2 -10        2.27        3.74     12.59 o 
  19   2 -10       78.75       78.83     24.94 o 
  20   2 -10       33.79       25.16     16.30 o 
  21   2 -10        1.82        2.84     13.54 o 
  22   2 -10       23.97       41.13     20.93 o 
  23   2 -10        2.27        5.91     14.34 o 
  24   2 -10       60.83       64.55     34.02 o 
  25   2 -10       99.00      141.65     51.61 o 
  26   2 -10       23.80       23.41     26.91 o 
  27   2 -10        0.37       10.48     21.34 o 
  28   2 -10       11.94       11.77     24.58 o 
  29   2 -10      175.22      182.14     62.87 o 
  18   3 -10       44.64        2.74     12.92 o 
  19   3 -10        0.73        3.81     12.61 o 
  20   3 -10       10.47        0.09     10.79 o 
  21   3 -10       52.67        0.41     13.50 o 
  22   3 -10        7.22       -2.96     12.83 o 
  23   3 -10       31.93        6.93     14.72 o 
  24   3 -10       10.76        6.37     16.60 o 
  10   0  -9      250.62      266.77     25.57 o 
  12   0  -9      296.77      273.80     26.83 o 
  14   0  -9      214.24      187.05     23.10 o 
  16   0  -9      324.33      329.09     46.05 o 
  18   0  -9      580.31      639.68     67.27 o 
  20   0  -9     1347.72     1666.79    110.47 o 
  22   0  -9      896.46     1031.12     91.20 o 
  24   0  -9       62.59       53.81     28.20 o 
  26   0  -9      161.01      206.59     45.92 o 
  28   0  -9       34.89       35.32     26.13 o 
  30   0  -9       20.64       35.70     26.26 o 
  32   0  -9       11.98       -6.47     20.70 o 
  34   0  -9       41.84       95.60     42.69 o 
   2   1  -9      113.96       99.17     10.11 o 
   3   1  -9       94.27      102.60     15.46 o 
   4   1  -9       62.20       67.01     14.88 o 
   5   1  -9      121.72      140.74     20.31 o 
   6   1  -9       45.39       39.07     13.71 o 
   7   1  -9      115.94      107.11     19.40 o 
   8   1  -9      188.04      213.83     26.13 o 
   9   1  -9       25.38       36.48     14.49 o 
  10   1  -9       39.17       52.13     17.98 o 
  11   1  -9      446.53      500.88     43.98 o 
  12   1  -9       56.24       42.95     16.30 o 
  13   1  -9      420.46      468.54     45.41 o 
  14   1  -9      144.71      150.84     18.30 o 
  15   1  -9       85.81       79.78     16.31 o 
  16   1  -9       31.73       37.93     12.09 o 
  17   1  -9      151.53      158.71     19.94 o 
  18   1  -9      955.21      920.59     46.45 o 
  19   1  -9       51.79       47.78     13.73 o 
  20   1  -9      233.09      248.56     31.84 o 
  21   1  -9        3.07       -5.12     10.51 o 
  22   1  -9       74.59       76.52     22.90 o 
  23   1  -9       31.26       46.74     17.83 o 
  24   1  -9      539.01      640.68     53.60 o 
  25   1  -9      301.00      310.79     38.93 o 
  26   1  -9       21.79       29.54     17.21 o 
  27   1  -9        9.31       12.60     14.59 o 
  28   1  -9       54.16       50.88     20.03 o 
  29   1  -9        1.40        2.22     24.06 o 
  30   1  -9       11.38       18.37     18.39 o 
  31   1  -9        8.03        5.75     16.68 o 
  32   1  -9       91.75      144.90     36.40 o 
  33   1  -9       31.32       60.78     25.57 o 
  34   1  -9       18.19       71.01     27.76 o 
  16   2  -9       65.82       63.86     20.48 o 
  17   2  -9       41.31       37.11     17.11 o 
  18   2  -9       23.88       52.60     19.55 o 
  19   2  -9       90.66       76.70     24.19 o 
  20   2  -9        6.19        0.99     11.16 o 
  21   2  -9       23.68       31.79     18.35 o 
  22   2  -9        5.09       -4.21     11.71 o 
  23   2  -9        8.39       15.39     13.73 o 
  24   2  -9        1.76       12.81     21.09 o 
  25   2  -9       46.51       58.21     34.67 o 
  26   2  -9       17.68       22.38     23.67 o 
  27   2  -9       62.32       88.48     40.62 o 
  29   2  -9      135.78      176.19     58.60 o 
  30   2  -9        0.78      -10.35     21.99 o 
  31   2  -9        2.54        0.52     22.12 o 
  18   3  -9      126.80       -1.07      8.72 o 
  19   3  -9       21.47        5.27     11.51 o 
  20   3  -9       19.34       -5.20     15.01 o 
  21   3  -9        2.29       -3.23     11.14 o 
  22   3  -9        7.66       -4.94     13.06 o 
  23   3  -9       11.78       10.42     15.50 o 
  24   3  -9       55.67      -12.75     12.99 o 
  25   3  -9        9.25      -10.37     14.48 o 
  26   3  -9       12.32      -17.85     17.85 o 
  10   0  -8      724.11      732.67     40.15 o 
  12   0  -8       11.29        1.68      4.95 o 
  14   0  -8       22.05       42.56     19.53 o 
  16   0  -8        4.43       -3.62      9.06 o 
  18   0  -8      147.90      139.71     33.12 o 
  20   0  -8     2752.36     3151.44    148.50 o 
  22   0  -8      309.86      309.30     49.93 o 
  24   0  -8      404.19      364.92     57.56 o 
  26   0  -8       94.39       84.21     35.19 o 
  28   0  -8        3.03        7.11     20.31 o 
  30   0  -8        2.94       13.71     19.53 o 
  32   0  -8        5.57        1.03     20.70 o 
  34   0  -8        0.87       29.62     26.78 o 
  36   0  -8       51.51       47.09     33.12 o 
   1   1  -8      148.50      144.94     10.56 o 
   2   1  -8       53.27       53.23      7.22 o 
   3   1  -8      190.84      197.40     18.37 o 
   4   1  -8      329.37      329.09     25.23 o 
   5   1  -8      117.60      109.31     16.43 o 
   6   1  -8      618.83      683.92     39.97 o 
   7   1  -8      120.90      108.27     18.24 o 
   8   1  -8       13.65       15.14      9.06 o 
   9   1  -8      194.03      225.60     26.78 o 
  10   1  -8      184.71      191.84     25.74 o 
  11   1  -8      136.57      104.39     20.05 o 
  12   1  -8       49.26       59.38     19.40 o 
  13   1  -8      227.55      221.80     23.84 o 
  14   1  -8       73.44       89.63     15.20 o 
  15   1  -8      150.34      147.51     17.83 o 
  16   1  -8      601.74      599.13     35.43 o 
  17   1  -8      903.83      917.10     45.05 o 
  18   1  -8       75.27       71.76     15.91 o 
  19   1  -8       59.66       49.73     14.03 o 
  20   1  -8       51.47       65.52     20.00 o 
  21   1  -8       13.03       14.97     13.03 o 
  22   1  -8       23.42       16.19     12.25 o 
  23   1  -8      346.29      391.38     40.73 o 
  24   1  -8      384.14      446.21     43.90 o 
  25   1  -8      171.51      163.99     31.20 o 
  26   1  -8       44.35       63.84     22.19 o 
  27   1  -8       14.48        8.53     14.04 o 
  28   1  -8       16.63        6.61     14.81 o 
  29   1  -8       39.29       33.63     17.74 o 
  30   1  -8        0.11        0.03     19.47 o 
  31   1  -8       78.01      108.21     32.10 o 
  32   1  -8        2.71       -2.93     20.50 o 
  33   1  -8       36.62       57.20     26.05 o 
  34   1  -8       24.92       31.15     32.60 o 
  35   1  -8        1.50       -9.50     18.54 o 
  16   2  -8        1.44        1.49      8.51 o 
  17   2  -8       56.59       45.33     18.18 o 
  18   2  -8       30.44       13.19     18.76 o 
  19   2  -8       26.20       25.60     15.04 o 
  20   2  -8       27.69       33.71     15.01 o 
  21   2  -8       11.79        9.04     15.01 o 
  22   2  -8        0.41        9.96     12.30 o 
  23   2  -8       13.52        8.84     13.68 o 
  24   2  -8       13.19        3.36     19.53 o 
  25   2  -8        7.92        8.67     23.41 o 
  26   2  -8        1.27        0.13     18.89 o 
  27   2  -8      169.60      239.44     54.33 o 
  28   2  -8       99.82      136.73     52.13 o 
  29   2  -8      131.30      248.24     70.11 o 
  30   2  -8       97.67      155.75     55.88 o 
  31   2  -8       46.23       59.38     40.49 o 
  32   2  -8       17.93       28.46     35.06 o 
   7   3  -8       41.95       59.89     24.84 o 
   8   3  -8      101.99      116.81     33.89 o 
   9   3  -8      223.46      209.04     40.75 o 
  10   3  -8      314.01      287.57     46.96 o 
  11   3  -8      163.20      150.83     37.00 o 
  12   3  -8        9.33       17.08     17.33 o 
  17   3  -8       58.32       27.23     16.10 o 
  18   3  -8       53.98        8.02     10.70 o 
  19   3  -8       54.48       -1.40     10.42 o 
  20   3  -8        8.00       -5.13      9.28 o 
  21   3  -8        8.09        5.78     11.30 o 
  22   3  -8       17.70        4.14     12.46 o 
  23   3  -8       22.99        2.57     13.60 o 
  24   3  -8       17.83        0.76     12.40 o 
  25   3  -8       72.48        3.49     16.69 o 
  26   3  -8       15.96        2.20     20.18 o 
  27   3  -8        5.93       17.08     26.13 o 
  17   4  -8        5.07       -0.86     15.38 o 
  18   4  -8        1.05        3.44     14.31 o 
   8   0  -7        6.35        5.02      4.66 o 
  10   0  -7      492.95      536.55     32.93 o 
  12   0  -7      661.45      616.47     37.02 o 
  14   0  -7        7.42        6.86      9.44 o 
  16   0  -7       13.31       10.09     12.16 o 
  18   0  -7      225.06      228.32     38.94 o 
  20   0  -7     1383.45     1445.46     98.83 o 
  22   0  -7      745.70      782.88     76.97 o 
  24   0  -7       38.71       24.97     19.40 o 
  26   0  -7        7.90        0.52     12.55 o 
  28   0  -7       25.37       30.01     25.74 o 
  30   0  -7        5.18        8.02     20.96 o 
  32   0  -7       17.92       11.77     24.19 o 
  34   0  -7       24.51       35.57     28.33 o 
  36   0  -7      130.19      256.39     71.41 o 
   1   1  -7      422.65      426.60     15.18 o 
   2   1  -7     1885.16     2100.92     50.84 o 
   3   1  -7       95.99       86.41     12.16 o 
   4   1  -7       37.99       42.43     10.74 o 
   5   1  -7      232.93      249.27     21.73 o 
   6   1  -7       54.49       53.17     12.03 o 
   7   1  -7      306.44      304.12     27.04 o 
   8   1  -7     1415.65     1504.70     62.09 o 
   9   1  -7      121.96      110.08     18.89 o 
  10   1  -7      204.03      224.57     26.65 o 
  11   1  -7      421.72      450.95     39.07 o 
  12   1  -7       12.07        8.80      9.57 o 
  13   1  -7        6.93        5.67      5.36 o 
  14   1  -7      306.91      302.36     23.45 o 
  15   1  -7      286.02      268.22     22.81 o 
  16   1  -7     1057.95     1043.63     45.24 o 
  17   1  -7      298.72      272.22     28.06 o 
  18   1  -7      109.67       86.22     17.07 o 
  19   1  -7      189.50      164.28     24.13 o 
  20   1  -7       64.20       58.06     18.62 o 
  21   1  -7       37.91       48.88     17.00 o 
  22   1  -7       48.55       53.23     18.88 o 
  23   1  -7       80.66       87.09     23.94 o 
  24   1  -7       46.82       47.12     20.44 o 
  25   1  -7       13.53       24.00     14.76 o 
  26   1  -7      131.03      147.94     32.13 o 
  27   1  -7      128.28      112.53     29.13 o 
  28   1  -7       11.61       10.24     13.38 o 
  29   1  -7       23.43       38.25     21.27 o 
  30   1  -7       11.06       45.29     20.94 o 
  31   1  -7       35.03       48.09     20.67 o 
  32   1  -7       35.70       49.31     26.71 o 
  33   1  -7       28.80       53.44     24.70 o 
  34   1  -7       58.81       90.26     30.32 o 
  35   1  -7        7.03       15.14     17.76 o 
  36   1  -7       11.71       49.94     27.28 o 
   1   2  -7       64.37       64.95     10.95 o 
   2   2  -7      659.66      682.70     30.96 o 
   3   2  -7       13.80       13.78      6.22 o 
   4   2  -7       40.87       41.01     16.43 o 
   5   2  -7       18.73       20.31     11.64 o 
   6   2  -7       49.91       38.55     16.95 o 
   7   2  -7       75.60       41.52     17.46 o 
  12   2  -7      535.56      533.99     42.17 o 
  13   2  -7     1044.60     1221.15     66.10 o 
  14   2  -7       83.17       66.36     21.60 o 
  15   2  -7      266.99      253.16     34.28 o 
  16   2  -7       44.68       27.83     10.57 o 
  17   2  -7      123.84      107.24     18.97 o 
  18   2  -7       21.92       33.68     11.37 o 
  19   2  -7        5.05        6.32      7.37 o 
  20   2  -7        5.59       -2.94      7.58 o 
  21   2  -7        9.80        9.60     10.13 o 
  22   2  -7        5.80        2.51      9.06 o 
  23   2  -7        6.61       14.18     13.07 o 
  24   2  -7       31.78       18.64     16.69 o 
  25   2  -7        0.04      -10.56     15.39 o 
  26   2  -7       18.38       -0.68     35.57 o 
  27   2  -7      147.58       65.42    104.33 o 
  28   2  -7       18.51       19.43     26.91 o 
  29   2  -7        0.13       12.45     23.28 o 
  30   2  -7       27.08       15.71     34.67 o 
  31   2  -7       38.38       23.79     18.36 o 
  32   2  -7        2.86       -5.95     23.80 o 
  33   2  -7       10.49       10.87     26.91 o 
   3   3  -7        1.00        1.94     11.00 o 
   4   3  -7        6.08        6.21     12.16 o 
   5   3  -7      125.48      141.00     31.56 o 
   6   3  -7      123.86      129.88     35.96 o 
   7   3  -7       17.67       26.39     19.53 o 
   8   3  -7      149.79      173.47     34.67 o 
   9   3  -7      771.53      849.24     76.58 o 
  10   3  -7      129.06      116.81     35.44 o 
  11   3  -7        0.42       -3.88     12.42 o 
  12   3  -7      105.70      118.62     38.42 o 
  13   3  -7       27.13       28.46     21.73 o 
  14   3  -7        8.76       32.86     23.03 o 
  15   3  -7       41.03       11.51     21.09 o 
  16   3  -7       65.65       75.68     34.28 o 
  17   3  -7       28.46       12.65     13.75 o 
  18   3  -7       14.76        4.01     12.67 o 
  19   3  -7       17.77       17.37     12.72 o 
  20   3  -7        9.79       -4.12     11.02 o 
  21   3  -7       13.06       -0.62     10.45 o 
  22   3  -7        3.46        8.59      9.87 o 
  23   3  -7       11.63        4.53     12.31 o 
  24   3  -7       10.90        1.91     13.54 o 
  25   3  -7       11.61       -0.91     24.32 o 
  26   3  -7       50.09        0.52     21.21 o 
  27   3  -7       15.27        2.46     21.21 o 
  28   3  -7        1.50        3.23     22.77 o 
  12   4  -7        1.63        8.15     19.92 o 
  13   4  -7       14.43        6.34     19.66 o 
  14   4  -7        1.63      -18.24     19.66 o 
  15   4  -7        0.88       -2.72     20.83 o 
  16   4  -7        7.72       14.75     21.47 o 
  17   4  -7        5.72        0.83     10.82 o 
  18   4  -7        2.66       -1.46     12.08 o 
  19   4  -7       29.68       11.78     14.53 o 
  20   4  -7       46.85       56.79     24.36 o 
   8   0  -6      630.79      635.02     32.38 o 
  10   0  -6     1027.59     1042.49     43.95 o 
  12   0  -6      267.29      274.63     34.80 o 
  14   0  -6      116.86      112.54     23.28 o 
  16   0  -6      462.56      463.88     49.93 o 
  18   0  -6       33.23       29.11     17.20 o 
  20   0  -6      234.37      258.72     42.04 o 
  22   0  -6      218.79      224.70     42.43 o 
  24   0  -6       35.28        7.50     13.71 o 
  26   0  -6       16.35       31.95     24.19 o 
  28   0  -6       10.57        8.54     14.49 o 
  30   0  -6       17.02       14.23     19.92 o 
  32   0  -6        3.38        7.50     19.79 o 
  34   0  -6        8.69        9.57     22.90 o 
  36   0  -6       17.25       -9.57     22.51 o 
   1   1  -6     2668.98     2917.82     48.38 o 
   2   1  -6      129.64      156.52     12.42 o 
   3   1  -6        4.30        6.73      4.27 o 
   4   1  -6      302.20      280.58     19.79 o 
   5   1  -6      477.74      486.91     28.07 o 
   6   1  -6      553.39      588.84     33.25 o 
   7   1  -6      427.98      473.71     31.95 o 
   8   1  -6      188.55      215.25     23.28 o 
   9   1  -6      571.62      611.74     40.62 o 
  10   1  -6       32.33       42.56     14.36 o 
  11   1  -6      337.21      309.04     31.95 o 
  12   1  -6       56.46       58.34     18.11 o 
  13   1  -6      218.34      229.22     19.22 o 
  14   1  -6      109.10      114.03     14.67 o 
  15   1  -6       64.40       58.47     12.47 o 
  16   1  -6      108.97       98.74     16.38 o 
  17   1  -6      126.32      130.74     16.84 o 
  18   1  -6      282.53      271.54     24.12 o 
  19   1  -6      145.95      167.68     23.84 o 
  20   1  -6        9.92       13.28      9.81 o 
  21   1  -6      261.22      252.34     31.46 o 
  22   1  -6        2.40        5.28      9.74 o 
  23   1  -6      108.59      104.11     25.12 o 
  24   1  -6        4.97        5.44     10.56 o 
  25   1  -6        6.67        3.17     10.89 o 
  26   1  -6        0.15       -0.36      9.98 o 
  27   1  -6       14.58       29.97     16.78 o 
  28   1  -6       45.80       66.57     24.56 o 
  29   1  -6       17.55       16.93     16.96 o 
  30   1  -6       13.23       39.05     18.58 o 
  31   1  -6       29.84       42.32     33.96 o 
  32   1  -6       14.91       28.54     18.73 o 
  33   1  -6       17.47        9.58     16.50 o 
  34   1  -6       25.05       30.55     22.08 o 
  35   1  -6        1.70       17.37     18.96 o 
  36   1  -6       11.15       28.22     21.52 o 
  37   1  -6       10.21       21.26     21.43 o 
   0   2  -6      469.36      507.86     39.07 o 
   1   2  -6       18.42       18.08      7.64 o 
   2   2  -6      740.30      802.19     34.34 o 
   3   2  -6      348.92      358.58     23.35 o 
   4   2  -6      178.34      178.59     16.77 o 
   5   2  -6      415.33      424.47     16.29 o 
   6   2  -6      265.50      264.14     14.09 o 
   7   2  -6      143.82      142.28     11.27 o 
   8   2  -6       83.27       97.89     10.14 o 
   9   2  -6        7.90        4.41      5.72 o 
  10   2  -6       19.37       20.88      8.14 o 
  11   2  -6      582.45      601.07     57.76 o 
  12   2  -6      206.96      203.80     25.81 o 
  13   2  -6       75.01       66.49     20.44 o 
  14   2  -6       82.94       60.02     20.44 o 
  15   2  -6      175.22      180.93     19.56 o 
  16   2  -6      140.92      150.56     19.52 o 
  17   2  -6      352.37      365.46     28.35 o 
  18   2  -6       20.54        8.87      8.59 o 
  19   2  -6        0.63       -4.35      6.23 o 
  20   2  -6       40.92       26.67     11.75 o 
  21   2  -6       17.44       10.05      9.15 o 
  22   2  -6        4.09        0.68     11.39 o 
  23   2  -6       22.81       35.13     16.74 o 
  24   2  -6       14.70       20.00     13.36 o 
  25   2  -6       32.67       61.87     21.46 o 
  26   2  -6       18.53       25.43     15.85 o 
  27   2  -6       42.14       45.48     25.61 o 
  28   2  -6       11.97       19.88     16.00 o 
  29   2  -6       30.65       26.55     36.87 o 
  30   2  -6       19.69        0.23     16.30 o 
  31   2  -6       20.36        3.71     15.11 o 
  32   2  -6       35.55       30.49     18.05 o 
  33   2  -6       26.02       19.21     35.57 o 
  34   2  -6        9.05        3.62     17.77 o 
   1   3  -6       72.72       64.39     17.00 o 
   2   3  -6       14.05       11.10     11.64 o 
   3   3  -6      110.04      134.92     28.98 o 
   4   3  -6       23.71       29.49     19.27 o 
   5   3  -6       71.59       72.57     27.29 o 
   6   3  -6      195.82      221.46     38.03 o 
   7   3  -6       99.80      101.16     31.82 o 
   8   3  -6      250.47      324.04     47.09 o 
   9   3  -6       36.78       17.46     19.53 o 
  10   3  -6       34.75       30.27     21.47 o 
  11   3  -6       43.93       37.90     24.06 o 
  12   3  -6       85.85       39.71     22.38 o 
  13   3  -6      106.60       94.95     36.87 o 
  14   3  -6       46.87       58.60     28.33 o 
  15   3  -6       31.81       30.79     23.54 o 
  16   3  -6       48.82       53.30     27.29 o 
  17   3  -6        1.72       -4.03      7.88 o 
  18   3  -6       11.80       -0.05      9.26 o 
  19   3  -6        6.46       -0.42      8.88 o 
  20   3  -6        6.91        7.78     10.27 o 
  21   3  -6       65.95       61.08     23.74 o 
  22   3  -6        3.53        2.38     12.13 o 
  23   3  -6        2.90        4.20     10.60 o 
  24   3  -6        0.36        6.73     14.49 o 
  25   3  -6       13.12       -5.56     16.43 o 
  26   3  -6       10.59       -7.50     17.59 o 
  27   3  -6       23.60       10.22     21.73 o 
  28   3  -6       16.47        4.66     18.63 o 
  29   3  -6       17.23       15.78     22.25 o 
   6   4  -6       67.05       96.89     35.83 o 
   7   4  -6       45.40       48.38     30.40 o 
   8   4  -6       11.28       11.77     21.21 o 
   9   4  -6      119.59      121.08     39.97 o 
  10   4  -6      100.44      129.36     45.15 o 
  11   4  -6       26.68       14.88     24.19 o 
  12   4  -6       10.81       13.19     21.47 o 
  13   4  -6       30.89       54.33     30.27 o 
  14   4  -6        6.31       -2.98     20.96 o 
  15   4  -6        5.57       10.48     20.96 o 
  16   4  -6       10.59       -4.69     11.34 o 
  17   4  -6        3.32       10.05     11.68 o 
  18   4  -6        1.98       -2.44     10.75 o 
  19   4  -6        3.78       -7.01     12.62 o 
  20   4  -6       19.80       31.86     18.14 o 
  21   4  -6        4.66        6.76     15.23 o 
  22   4  -6        5.08       -5.52     14.37 o 
   8   0  -5      213.24      188.39     22.44 o 
  10   0  -5     4679.71     4908.36     91.70 o 
  12   0  -5       65.24       49.67     17.98 o 
  14   0  -5     1102.31     1217.53     73.61 o 
  16   0  -5      149.87      153.42     29.24 o 
  18   0  -5      280.17      300.50     41.27 o 
  20   0  -5      502.94      556.37     60.02 o 
  22   0  -5       13.74        1.94     11.38 o 
  24   0  -5      376.55      423.78     58.21 o 
  26   0  -5      656.87      681.72     75.68 o 
  28   0  -5      114.91      134.02     42.56 o 
  30   0  -5       20.17       19.15     20.83 o 
  32   0  -5      270.41      293.52     59.38 o 
  34   0  -5        0.79        7.37     19.02 o 
  36   0  -5        9.75       -3.10     24.06 o 
  38   0  -5       15.66       11.38     28.59 o 
   2   1  -5       54.72       47.47      6.08 o 
   3   1  -5       79.11       84.21      9.44 o 
   4   1  -5       62.13       67.91      9.96 o 
   5   1  -5      813.97      825.70     35.06 o 
   6   1  -5      465.69      517.44     31.05 o 
   7   1  -5      887.77      958.03     44.37 o 
   8   1  -5      108.31      111.38     16.69 o 
   9   1  -5        9.47        8.54      7.11 o 
  10   1  -5      677.21      709.66     45.02 o 
  11   1  -5       36.73       35.06     13.71 o 
  12   1  -5      189.36      194.58     19.26 o 
  13   1  -5      161.19      128.50     14.22 o 
  14   1  -5      615.16      573.82     30.31 o 
  15   1  -5      493.90      477.12     28.45 o 
  16   1  -5       81.20       83.72     13.86 o 
  17   1  -5      145.38      133.31     16.43 o 
  18   1  -5       32.14       45.97     14.94 o 
  19   1  -5       14.80       11.53      9.31 o 
  20   1  -5      243.82      253.75     29.08 o 
  21   1  -5      247.48      257.07     30.23 o 
  22   1  -5      338.95      345.08     36.03 o 
  23   1  -5       17.49       24.95     13.39 o 
  24   1  -5      267.61      245.07     31.92 o 
  25   1  -5       38.13       29.93     17.14 o 
  26   1  -5        0.60       -0.84      9.83 o 
  27   1  -5        6.21        6.51     13.12 o 
  28   1  -5      118.48      118.93     28.75 o 
  29   1  -5      122.47      119.30     30.27 o 
  30   1  -5       71.66       74.55     24.80 o 
  31   1  -5       14.30       20.60     13.80 o 
  32   1  -5        2.21        7.76     16.45 o 
  33   1  -5        3.48       -6.05     13.28 o 
  34   1  -5        4.57       19.47     17.15 o 
  35   1  -5       32.44       16.82     18.82 o 
  36   1  -5       68.31       52.77     25.95 o 
  37   1  -5       15.64       24.23     23.28 o 
   1   2  -5      384.69      382.47     24.40 o 
   2   2  -5      500.48      491.82     27.81 o 
   3   2  -5      443.88      459.46     16.43 o 
   4   2  -5     1223.96     1290.56     29.58 o 
   5   2  -5       15.25       16.72      5.07 o 
   6   2  -5       50.07       65.10      8.48 o 
   7   2  -5      246.97      250.30     15.22 o 
   8   2  -5       38.03       34.56      7.71 o 
   9   2  -5      146.64      142.83     12.76 o 
  10   2  -5       34.75       31.86     10.50 o 
  11   2  -5      228.30      215.86     27.81 o 
  12   2  -5       21.26       10.69      7.74 o 
  13   2  -5      157.69      156.23     19.61 o 
  14   2  -5       65.28       65.79     18.95 o 
  15   2  -5       21.53       24.09      8.29 o 
  16   2  -5       25.18       20.62      7.53 o 
  17   2  -5      241.06      254.34     23.83 o 
  18   2  -5      111.02       87.73     18.09 o 
  19   2  -5      152.84      133.39     20.42 o 
  20   2  -5      111.15      104.25     18.54 o 
  21   2  -5      168.11      161.08     26.35 o 
  22   2  -5       13.69       12.11     10.87 o 
  23   2  -5       23.63       22.18     14.63 o 
  24   2  -5       44.87       51.03     18.33 o 
  25   2  -5       60.50       64.82     21.55 o 
  26   2  -5       55.67       58.76     20.19 o 
  27   2  -5        3.10       -5.34     12.74 o 
  28   2  -5        4.11        1.11     11.98 o 
  29   2  -5        8.04       13.89     14.18 o 
  30   2  -5        1.45        7.19     12.73 o 
  31   2  -5        1.15       -4.03     13.48 o 
  32   2  -5       43.44       30.63     21.28 o 
  33   2  -5       23.74       12.19     17.01 o 
  34   2  -5        5.66       -0.67     19.02 o 
  35   2  -5       23.60        6.54     18.97 o 
   0   3  -5      821.89      907.19     68.56 o 
   1   3  -5      190.88      181.62     22.66 o 
   2   3  -5       67.52       69.81     17.80 o 
   3   3  -5      130.07      116.36     20.44 o 
   4   3  -5       20.55       26.52     12.35 o 
   5   3  -5       48.21       49.59     22.19 o 
   6   3  -5       50.51       42.94     14.60 o 
   7   3  -5      136.37      133.96     23.11 o 
   8   3  -5      271.35      306.45     45.66 o 
   9   3  -5       56.49       43.46     22.25 o 
  10   3  -5       12.29       12.68     15.65 o 
  11   3  -5       26.04       15.14     17.72 o 
  12   3  -5      107.38      142.94     42.56 o 
  13   3  -5       67.23       81.24     32.60 o 
  14   3  -5      381.34      449.52     61.06 o 
  15   3  -5      138.20      141.26     42.43 o 
  16   3  -5       20.64       14.84     11.09 o 
  17   3  -5      102.68      110.81     22.53 o 
  18   3  -5       49.54       43.61     14.97 o 
  19   3  -5       10.54       27.06     12.82 o 
  20   3  -5       35.83       28.38     14.06 o 
  21   3  -5       42.61       30.61     14.60 o 
  22   3  -5       12.01        7.60     11.51 o 
  23   3  -5        1.02        3.88     16.56 o 
  24   3  -5        0.19       -0.65     17.08 o 
  25   3  -5       25.01        1.55     12.81 o 
  26   3  -5       23.37       20.57     21.09 o 
  27   3  -5        0.23        6.60     17.59 o 
  28   3  -5       13.11        9.57     24.06 o 
  29   3  -5        0.06        4.66     23.67 o 
  30   3  -5        1.78       -1.42     21.60 o 
   1   4  -5       10.92       13.32     19.53 o 
   2   4  -5        2.18       -1.94     15.01 o 
   3   4  -5       34.34       71.66     31.43 o 
   4   4  -5      119.64      160.41     37.77 o 
   5   4  -5       38.17       45.28     28.07 o 
   6   4  -5        3.23        1.94     16.17 o 
   7   4  -5       39.48       55.49     29.11 o 
   8   4  -5       39.44       67.91     33.89 o 
   9   4  -5       44.74       51.36     29.11 o 
  10   4  -5      261.75      348.62     59.89 o 
  11   4  -5      106.70      112.67     41.52 o 
  12   4  -5        1.62        8.93     19.15 o 
  13   4  -5       51.60       59.25     33.76 o 
  14   4  -5       71.74       97.02     41.14 o 
  15   4  -5        9.14       15.78     23.41 o 
  16   4  -5        6.41       17.31     12.30 o 
  17   4  -5        4.15       -2.26      9.54 o 
  18   4  -5        3.56        4.93     11.03 o 
  19   4  -5       25.89       23.85     15.00 o 
  20   4  -5       15.33        9.77     14.75 o 
  21   4  -5        3.81       30.21     16.37 o 
  22   4  -5        6.11        6.74     13.98 o 
  23   4  -5        2.46       -1.78     15.12 o 
   6   0  -4      973.77      897.97     32.06 o 
   8   0  -4      250.34      213.44     17.14 o 
  10   0  -4     4830.98     5213.43    128.84 o 
  12   0  -4     1752.27     1943.88     84.60 o 
  14   0  -4      467.22      475.26     45.15 o 
  16   0  -4      322.14      342.03     40.75 o 
  18   0  -4       17.28       17.72     12.42 o 
  20   0  -4      106.17      114.09     28.20 o 
  22   0  -4       94.64      104.91     34.02 o 
  24   0  -4      190.55      259.11     45.15 o 
  26   0  -4     1105.23     1176.78     97.92 o 
  28   0  -4      327.84      280.58     51.48 o 
  30   0  -4      288.86      274.24     52.39 o 
  32   0  -4      322.36      353.93     63.00 o 
  34   0  -4       49.02       23.80     28.33 o 
  36   0  -4       18.46       16.82     22.25 o 
  38   0  -4        8.61       27.94     28.20 o 
   1   1  -4       47.71       46.14      6.43 o 
   2   1  -4      375.41      363.68     11.88 o 
   3   1  -4       39.89       42.10      4.53 o 
   4   1  -4      968.44      961.00     19.66 o 
   5   1  -4      292.67      279.79     11.12 o 
   6   1  -4      558.54      524.88     28.85 o 
   7   1  -4     2098.96     2148.33     61.06 o 
   8   1  -4     2834.62     2880.82     80.46 o 
   9   1  -4      299.98      302.83     29.75 o 
  10   1  -4       72.45       73.86     16.43 o 
  11   1  -4        5.61        4.81      4.45 o 
  12   1  -4      258.84      224.32     18.03 o 
  13   1  -4      347.71      344.86     22.55 o 
  14   1  -4      754.14      742.90     33.93 o 
  15   1  -4     1008.24     1071.58     41.86 o 
  16   1  -4       92.79       96.32     15.18 o 
  17   1  -4      163.38      184.14     23.33 o 
  18   1  -4      313.22      342.53     31.79 o 
  19   1  -4        4.52        4.34      6.99 o 
  20   1  -4      110.51      121.82     22.11 o 
  21   1  -4      740.00      812.23     52.50 o 
  22   1  -4      431.89      436.55     49.54 o 
  23   1  -4      186.31      204.40     29.12 o 
  24   1  -4      137.87      149.75     43.59 o 
  25   1  -4      161.48      181.59     29.08 o 
  26   1  -4       48.46       64.47     20.89 o 
  27   1  -4      170.45      172.87     30.69 o 
  28   1  -4       24.69       17.68     14.72 o 
  29   1  -4       86.41       81.82     31.11 o 
  30   1  -4       69.51       86.67     26.62 o 
  31   1  -4       15.14       34.00     18.64 o 
  32   1  -4       28.43        2.23     21.34 o 
  33   1  -4       12.50       -6.30     11.55 o 
  34   1  -4       18.78        3.68     14.11 o 
  35   1  -4       43.17       27.62     40.94 o 
  36   1  -4        9.77       -0.81     13.97 o 
  37   1  -4       18.93       10.10     23.67 o 
  38   1  -4       19.51        0.81     17.87 o 
   0   2  -4      699.57      739.81     24.78 o 
   1   2  -4       87.09       82.35      6.67 o 
   2   2  -4       43.62       43.83      6.94 o 
   3   2  -4      357.13      352.38     17.11 o 
   4   2  -4      678.95      693.08     26.95 o 
   5   2  -4      132.63      122.89     13.45 o 
   6   2  -4       84.82       88.57      9.70 o 
   7   2  -4        5.65        1.06      3.74 o 
   8   2  -4      127.01      126.01     15.51 o 
   9   2  -4      191.50      196.84     19.14 o 
  10   2  -4       44.39       41.72     11.56 o 
  11   2  -4      383.41      401.78     42.75 o 
  12   2  -4       69.14       73.70     14.92 o 
  13   2  -4       77.30       91.40     16.32 o 
  14   2  -4      114.49      120.69     14.81 o 
  15   2  -4        1.61        0.60      4.92 o 
  16   2  -4      147.30      137.40     16.39 o 
  17   2  -4      672.71      670.27     32.94 o 
  18   2  -4      340.04      330.31     23.97 o 
  19   2  -4      888.11      888.26     45.48 o 
  20   2  -4       17.52       20.52     12.78 o 
  21   2  -4       76.59       54.59     18.36 o 
  22   2  -4       83.05       92.56     23.69 o 
  23   2  -4       22.52       18.17     12.77 o 
  24   2  -4      169.48      168.04     27.96 o 
  25   2  -4       52.91       51.06     19.37 o 
  26   2  -4       21.70        4.35     12.85 o 
  27   2  -4        4.33       -1.63     12.73 o 
  28   2  -4       19.93       15.46     13.40 o 
  29   2  -4        5.24      -11.72     11.72 o 
  30   2  -4       17.89       14.81     15.90 o 
  31   2  -4       28.31        5.26     13.19 o 
  32   2  -4       29.93        8.63     29.24 o 
  33   2  -4      104.46       37.59     53.75 o 
  34   2  -4        3.80       10.17     16.28 o 
  35   2  -4       24.28       -8.18     22.44 o 
   1   3  -4       15.52        3.38      8.94 o 
   2   3  -4       36.42       36.31     13.21 o 
   3   3  -4       34.85       51.27     15.54 o 
   4   3  -4       30.47       28.74     12.24 o 
   5   3  -4      146.48      130.17     21.76 o 
   6   3  -4        0.18       -1.93      7.27 o 
   7   3  -4       72.05       85.45     19.85 o 
   8   3  -4       21.83       23.62     12.26 o 
   9   3  -4       28.61       37.19     13.88 o 
  10   3  -4        9.48        9.56     10.07 o 
  11   3  -4        6.04        4.87      8.64 o 
  12   3  -4       16.59        9.83     15.01 o 
  13   3  -4      318.99      407.48     56.79 o 
  14   3  -4      371.28      409.29     58.47 o 
  15   3  -4      421.24      446.02     29.06 o 
  16   3  -4       36.66       26.99      9.79 o 
  17   3  -4       88.57       88.05     16.55 o 
  18   3  -4      177.72      153.97     20.13 o 
  19   3  -4       52.94       57.02     14.72 o 
  20   3  -4       92.24       89.49     17.41 o 
  21   3  -4       64.17       63.17     15.39 o 
  22   3  -4       66.31       85.09     17.67 o 
  23   3  -4        4.27        6.28     10.61 o 
  24   3  -4        3.50        4.96     10.85 o 
  25   3  -4       17.25       25.75     20.37 o 
  26   3  -4        3.73       25.35     19.15 o 
  27   3  -4        2.96       23.41     20.70 o 
  28   3  -4       61.58        0.39     20.57 o 
  29   3  -4       44.45        4.92     21.09 o 
  30   3  -4        4.73      -14.75     20.05 o 
  31   3  -4        1.60       -8.15     24.06 o 
   0   4  -4       24.16       24.71     21.60 o 
   1   4  -4       16.44       17.23     14.16 o 
   2   4  -4        2.39       -2.43     10.06 o 
   3   4  -4       40.91       42.96     17.65 o 
   4   4  -4       24.81       30.28     15.95 o 
   5   4  -4        5.03       -8.67     15.52 o 
   6   4  -4       34.49       31.30     24.45 o 
   7   4  -4       19.72       24.45     20.83 o 
   8   4  -4        0.06        0.52     17.59 o 
   9   4  -4       40.82       38.03     25.35 o 
  10   4  -4      184.59      241.13     49.80 o 
  11   4  -4      186.50      210.86     49.16 o 
  12   4  -4       54.95       62.35     32.86 o 
  13   4  -4        0.87       -4.40     19.40 o 
  14   4  -4       33.79       43.21     30.40 o 
  15   4  -4       19.35       18.27     13.63 o 
  16   4  -4       19.88       12.67     12.53 o 
  17   4  -4        7.36        2.90     11.56 o 
  18   4  -4        3.30       10.65     11.62 o 
  19   4  -4        0.86        4.32     10.26 o 
  20   4  -4        3.03        9.55     12.18 o 
  21   4  -4        5.91       11.73     13.68 o 
  22   4  -4        7.22        7.62     13.11 o 
  23   4  -4        0.15        6.75     18.00 o 
  24   4  -4        2.12        6.92     18.35 o 
   7   5  -4       78.89      130.78     50.58 o 
   6   0  -3     1080.66     1039.18     32.38 o 
   8   0  -3       94.78       86.54     16.17 o 
  10   0  -3      116.43      119.79     19.53 o 
  12   0  -3     3405.29     3498.77    110.47 o 
  14   0  -3     2156.45     2287.84     95.86 o 
  16   0  -3      853.30     1022.19     68.69 o 
  18   0  -3      327.61      345.39     42.56 o 
  20   0  -3      294.92      282.78     40.75 o 
  22   0  -3      107.52      151.09     32.47 o 
  24   0  -3      368.22      470.48     59.12 o 
  26   0  -3     2462.21     2706.19    146.69 o 
  28   0  -3       16.24       41.91     26.65 o 
  30   0  -3      143.37       86.93     36.09 o 
  32   0  -3      120.70       96.24     41.91 o 
  34   0  -3       48.87       38.94     26.78 o 
  36   0  -3       12.42        9.57     20.83 o 
  38   0  -3        1.91       -4.14     23.28 o 
   0   1  -3     2029.11     1922.53     53.43 o 
   1   1  -3      243.99      247.65     13.74 o 
   2   1  -3      113.06      102.74      6.30 o 
   3   1  -3      775.28      763.57     17.63 o 
   4   1  -3       29.40       38.01      4.89 o 
   5   1  -3     2056.25     2043.14     65.33 o 
   6   1  -3      263.20      279.95     17.31 o 
   7   1  -3       86.72       87.16     18.43 o 
   8   1  -3      505.57      435.22     24.16 o 
   9   1  -3     1091.31     1099.08     39.94 o 
  10   1  -3      709.55      663.69     24.14 o 
  11   1  -3      343.56      335.48     18.40 o 
  12   1  -3      101.46       99.00     10.49 o 
  13   1  -3       62.58       58.09     11.37 o 
  14   1  -3      128.77      120.87     13.87 o 
  15   1  -3      319.48      351.98     28.95 o 
  16   1  -3       64.86       57.21     14.31 o 
  17   1  -3       27.14       30.02     11.44 o 
  18   1  -3      261.58      260.97     29.30 o 
  19   1  -3      183.16      186.08     24.58 o 
  20   1  -3       34.58       35.32     14.11 o 
  21   1  -3      211.66      232.37     28.42 o 
  22   1  -3     1116.52     1157.99     63.17 o 
  23   1  -3      484.26      472.25     41.71 o 
  24   1  -3       16.09       18.74     13.19 o 
  25   1  -3      113.87      112.40     26.94 o 
  26   1  -3      234.54      220.03     31.83 o 
  27   1  -3      287.30      302.83     37.03 o 
  28   1  -3      261.71      260.51     42.04 o 
  29   1  -3      179.20      148.74     32.82 o 
  30   1  -3      372.32      409.22     45.63 o 
  31   1  -3      136.30      112.83     29.51 o 
  32   1  -3       27.13       10.71     19.66 o 
  33   1  -3       91.47       25.97     67.59 o 
  34   1  -3        9.55        3.37     12.25 o 
  35   1  -3       15.16       21.80     15.71 o 
  36   1  -3        7.65        2.40     14.13 o 
  37   1  -3       24.40       13.84     16.35 o 
  38   1  -3       17.38       20.24     18.84 o 
   1   2  -3      473.94      483.27     16.62 o 
   2   2  -3       36.04       38.86      6.19 o 
   3   2  -3      380.22      375.29     15.25 o 
   4   2  -3       56.06       56.40      8.69 o 
   5   2  -3       23.36       32.70      7.34 o 
   6   2  -3      158.47      158.77     17.27 o 
   7   2  -3      233.37      229.02     19.98 o 
   8   2  -3       97.16      100.10     14.17 o 
   9   2  -3      576.01      618.11     34.56 o 
  10   2  -3        2.42        6.74      6.31 o 
  11   2  -3       37.15       30.79     10.66 o 
  12   2  -3        3.05       -1.98      5.53 o 
  13   2  -3       10.20        9.14      5.73 o 
  14   2  -3      154.85      140.38     14.31 o 
  15   2  -3      233.68      214.30     17.86 o 
  16   2  -3       11.61        3.43      5.63 o 
  17   2  -3      188.29      182.54     17.73 o 
  18   2  -3      351.59      325.38     23.77 o 
  19   2  -3     1835.21     1992.24     66.99 o 
  20   2  -3       85.02       88.75     18.65 o 
  21   2  -3      142.57      158.38     23.10 o 
  22   2  -3      337.12      374.17     38.65 o 
  23   2  -3      150.66      166.93     30.03 o 
  24   2  -3      339.60      343.54     38.93 o 
  25   2  -3       13.74       17.14     13.95 o 
  26   2  -3       13.72        1.39     11.75 o 
  27   2  -3       44.72       64.28     22.67 o 
  28   2  -3        7.34        7.38     13.36 o 
  29   2  -3        4.03       -7.50     12.57 o 
  30   2  -3        7.98       -1.49     12.35 o 
  31   2  -3       18.69       11.50     20.96 o 
  32   2  -3       25.57       14.64     15.47 o 
  33   2  -3      144.65       55.55    104.72 o 
  34   2  -3       13.84       -4.91     15.68 o 
  35   2  -3       16.51       24.75     22.12 o 
  36   2  -3       13.83       37.42     20.79 o 
   0   3  -3       24.69       13.63      8.37 o 
   1   3  -3       51.22       49.43      9.07 o 
   2   3  -3       14.62       10.12      5.24 o 
   3   3  -3       34.09       35.59      7.92 o 
   4   3  -3       14.94       11.07      5.57 o 
   5   3  -3        3.30        4.31      4.78 o 
   6   3  -3       47.46       32.95      9.59 o 
   7   3  -3       85.57       93.40     14.21 o 
   8   3  -3      269.36      271.55     22.21 o 
   9   3  -3       38.49       45.00     11.11 o 
  10   3  -3       81.02       82.67     19.53 o 
  11   3  -3      103.08      130.64     21.27 o 
  12   3  -3       82.00       92.76     21.31 o 
  13   3  -3       51.58       49.41     15.27 o 
  14   3  -3      220.53      235.55     29.29 o 
  15   3  -3      477.09      528.30     31.18 o 
  16   3  -3      147.61      152.32     18.82 o 
  17   3  -3       51.27       38.25     11.56 o 
  18   3  -3       15.65       17.14      9.36 o 
  19   3  -3       42.94       33.47     11.06 o 
  20   3  -3      158.19      150.99     19.91 o 
  21   3  -3       92.87      102.98     21.71 o 
  22   3  -3       54.61       68.93     18.92 o 
  23   3  -3      183.11      228.55     28.66 o 
  24   3  -3       16.04       27.17     13.37 o 
  25   3  -3        3.98        3.22     11.12 o 
  26   3  -3       16.38       14.31     12.14 o 
  27   3  -3       25.84        6.25     16.18 o 
  28   3  -3        9.73       18.86     15.79 o 
  29   3  -3       12.93       24.16     19.76 o 
  30   3  -3       13.15       45.70     23.90 o 
  31   3  -3        2.36        9.25     17.90 o 
  32   3  -3        1.78       13.61     20.07 o 
   1   4  -3        6.28       17.38     10.93 o 
   2   4  -3        8.84        8.21     13.44 o 
   3   4  -3        0.17       10.18     11.55 o 
   4   4  -3       16.03       19.22     14.31 o 
   5   4  -3        4.49       11.11     12.71 o 
   6   4  -3        3.15        9.07     11.21 o 
   7   4  -3        7.72       17.54     12.67 o 
   8   4  -3       34.04       14.23     13.81 o 
   9   4  -3       19.58       20.05     19.02 o 
  10   4  -3        3.09      -12.03     16.17 o 
  11   4  -3       88.96       94.04     39.45 o 
  12   4  -3      276.31      297.01     57.56 o 
  13   4  -3        0.76       -7.24     17.33 o 
  14   4  -3       61.32       79.78     20.60 o 
  15   4  -3       84.88       84.09     20.80 o 
  16   4  -3      208.25      226.24     36.49 o 
  17   4  -3       59.05       41.88     16.35 o 
  18   4  -3       11.67       -1.37     10.59 o 
  19   4  -3       13.29        4.12     11.60 o 
  20   4  -3        7.39      -10.11     10.11 o 
  21   4  -3        9.63        9.07     11.93 o 
  22   4  -3        3.37       10.88     16.21 o 
  23   4  -3        0.96       -0.58     17.60 o 
  24   4  -3        5.13       12.90     20.45 o 
   2   5  -3        1.62      -15.52     20.70 o 
   3   5  -3        7.00        1.03     26.00 o 
   4   5  -3        7.63       12.42     24.32 o 
   5   5  -3       11.65        7.50     24.06 o 
   6   5  -3        1.75        1.03     24.71 o 
   7   5  -3       25.44       23.41     31.56 o 
   8   5  -3       34.41       49.54     38.42 o 
   9   5  -3       11.30       18.50     27.55 o 
   4   0  -2     1584.33     1512.69     31.92 o 
   6   0  -2     3101.25     3059.34     74.51 o 
   8   0  -2      203.35      199.99     21.99 o 
  10   0  -2      518.94      507.60     38.29 o 
  12   0  -2     1731.29     1716.33     75.80 o 
  14   0  -2     1041.05     1091.92     65.46 o 
  16   0  -2     2683.56     2966.72    115.13 o 
  18   0  -2      265.97      233.23     34.54 o 
  20   0  -2      667.39      609.28     59.12 o 
  22   0  -2      163.79      201.54     37.64 o 
  24   0  -2       84.06       89.65     31.69 o 
  26   0  -2     2409.31     2742.67    146.31 o 
  28   0  -2      309.82      345.52     55.62 o 
  30   0  -2      258.00      239.96     48.38 o 
  32   0  -2       15.79       -2.46     15.65 o 
  34   0  -2        2.39       15.65     19.15 o 
  36   0  -2       24.25       23.80     26.13 o 
  38   0  -2        5.84       -6.08     19.40 o 
   1   1  -2     5148.19     5184.73     57.31 o 
   2   1  -2     6419.93     6401.73     56.85 o 
   3   1  -2      708.03      674.17     24.58 o 
   4   1  -2     1050.03     1017.42     29.09 o 
   5   1  -2     1451.46     1429.73     36.84 o 
   6   1  -2      313.54      288.89     22.83 o 
   7   1  -2        3.58        8.63      4.54 o 
   8   1  -2      580.07      535.65     26.64 o 
   9   1  -2      328.51      320.09     15.97 o 
  10   1  -2      181.82      159.92     11.76 o 
  11   1  -2      557.06      544.37     25.69 o 
  12   1  -2     1782.62     1870.21     58.29 o 
  13   1  -2      441.96      418.02     20.88 o 
  14   1  -2      325.98      362.06     23.41 o 
  15   1  -2      403.52      407.64     25.39 o 
  16   1  -2      453.15      473.13     33.75 o 
  17   1  -2       20.32       17.11      8.95 o 
  18   1  -2      126.36      113.82     19.86 o 
  19   1  -2     1029.19     1066.68     55.38 o 
  20   1  -2      274.75      264.70     28.75 o 
  21   1  -2       34.81       26.61     13.71 o 
  22   1  -2      419.28      441.87     48.57 o 
  23   1  -2      744.99      737.64     51.29 o 
  24   1  -2      426.47      387.55     38.91 o 
  25   1  -2       68.55       99.97     25.11 o 
  26   1  -2       27.37       25.56     14.39 o 
  27   1  -2       62.72       46.48     19.68 o 
  28   1  -2        2.10        7.07     12.33 o 
  29   1  -2      206.57      223.49     33.63 o 
  30   1  -2      350.77      394.09     43.65 o 
  31   1  -2      213.70      232.72     35.54 o 
  32   1  -2        8.38       20.06     16.39 o 
  33   1  -2       51.92       28.56     25.35 o 
  34   1  -2      152.30       39.23     90.42 o 
  35   1  -2        7.21       12.39     13.64 o 
  36   1  -2       16.12        8.95     20.18 o 
  37   1  -2       26.94       26.75     25.87 o 
  38   1  -2       12.94        2.95     15.94 o 
  39   1  -2        4.50       12.43     18.35 o 
   0   2  -2      439.67      425.67     32.60 o 
   1   2  -2       24.98       23.14      5.31 o 
   2   2  -2       82.02       69.19      7.95 o 
   3   2  -2       20.65       15.34      4.63 o 
   4   2  -2      280.37      272.74     11.37 o 
   5   2  -2      668.85      690.08     26.04 o 
   6   2  -2      444.41      464.59     28.28 o 
   7   2  -2       74.65       72.83     13.34 o 
   8   2  -2      340.43      344.01     25.87 o 
   9   2  -2     1897.33     2030.34     67.40 o 
  10   2  -2      170.67      172.18     19.85 o 
  11   2  -2       69.92       66.95     13.87 o 
  12   2  -2       25.30       28.70      7.97 o 
  13   2  -2      351.68      353.80     21.56 o 
  14   2  -2       38.82       39.61      9.65 o 
  15   2  -2      100.83       90.26     13.48 o 
  16   2  -2       95.01       88.82     14.15 o 
  17   2  -2       39.09       27.57      8.58 o 
  18   2  -2       48.46       27.12     10.57 o 
  19   2  -2      423.11      391.70     30.25 o 
  20   2  -2      297.05      293.57     27.06 o 
  21   2  -2      159.24      175.16     22.13 o 
  22   2  -2      317.03      357.10     30.95 o 
  23   2  -2      108.41       68.96     24.94 o 
  24   2  -2       33.60       30.49     14.86 o 
  25   2  -2       25.55       22.31     14.45 o 
  26   2  -2      106.93      145.20     33.76 o 
  27   2  -2       34.05       65.53     22.59 o 
  28   2  -2        0.18       -5.76     10.91 o 
  29   2  -2       22.39       35.84     18.24 o 
  30   2  -2        1.02        9.50     13.80 o 
  31   2  -2        8.24       11.03     14.49 o 
  32   2  -2       31.47       16.29     32.53 o 
  33   2  -2      220.61      108.11    130.65 o 
  34   2  -2      107.77       23.31     41.59 o 
  35   2  -2       88.98       36.99     72.05 o 
  36   2  -2        2.79       10.91     17.29 o 
   1   3  -2       29.47       30.46      6.99 o 
   2   3  -2       32.69       35.50      8.56 o 
   3   3  -2       31.40       22.09      7.13 o 
   4   3  -2       95.13       87.21     11.94 o 
   5   3  -2       84.57       75.39     11.95 o 
   6   3  -2       53.20       51.45     10.08 o 
   7   3  -2      110.83      106.86     12.77 o 
   8   3  -2       67.74       67.41     16.94 o 
   9   3  -2      278.96      308.07     29.55 o 
  10   3  -2        6.69        0.83      9.38 o 
  11   3  -2      134.27      149.42     23.76 o 
  12   3  -2      651.00      720.65     47.92 o 
  13   3  -2      140.13      127.51     21.51 o 
  14   3  -2       31.67       30.07     10.04 o 
  15   3  -2       18.14       11.67      7.58 o 
  16   3  -2      246.31      250.36     22.43 o 
  17   3  -2      137.57      124.01     19.23 o 
  18   3  -2      193.42      213.21     21.88 o 
  19   3  -2       49.27       43.65     12.94 o 
  20   3  -2       23.12       23.28     12.20 o 
  21   3  -2       10.64       -1.61      9.77 o 
  22   3  -2        7.84        6.02     10.32 o 
  23   3  -2        6.53        4.93     11.22 o 
  24   3  -2        4.56       13.71     12.83 o 
  25   3  -2       30.66       17.31     12.92 o 
  26   3  -2       34.75       37.18     26.67 o 
  27   3  -2       18.30       20.54     12.74 o 
  28   3  -2        7.87        7.21     12.46 o 
  29   3  -2       56.90       85.51     27.79 o 
  30   3  -2       42.98       42.22     24.03 o 
  31   3  -2       23.81       24.76     19.97 o 
  32   3  -2        0.45       -4.39     17.46 o 
   0   4  -2       59.25       44.37     27.42 o 
   1   4  -2       47.11       64.73     21.36 o 
   2   4  -2       53.43       75.52     21.81 o 
   3   4  -2        0.25        1.59     10.94 o 
   4   4  -2        0.69       -1.64     14.16 o 
   5   4  -2       10.65       14.55     12.85 o 
   6   4  -2        7.14        4.64     11.77 o 
   7   4  -2       11.98       21.47     14.11 o 
   8   4  -2       37.08       42.14     18.58 o 
   9   4  -2       30.12       22.58     14.30 o 
  10   4  -2        1.02        3.82     10.05 o 
  11   4  -2       18.27       27.14     14.71 o 
  12   4  -2      123.84      122.01     29.13 o 
  13   4  -2      157.16      175.47     24.41 o 
  14   4  -2       67.83       81.87     20.17 o 
  15   4  -2       66.67       58.53     18.96 o 
  16   4  -2      170.23      199.21     55.24 o 
  17   4  -2       33.21       16.81     16.56 o 
  18   4  -2        9.58        7.20      9.96 o 
  19   4  -2       17.43       18.49     13.44 o 
  20   4  -2       10.61       13.08     11.99 o 
  21   4  -2        0.49       16.27     16.04 o 
  22   4  -2        0.79        3.30     14.51 o 
  23   4  -2        4.63        8.45     14.56 o 
  24   4  -2        8.98       15.65     17.12 o 
  25   4  -2       12.76        7.75     19.85 o 
   1   5  -2        4.25      -15.89     17.53 o 
   2   5  -2        5.82       10.17     16.96 o 
   3   5  -2        0.06      -10.41     14.12 o 
   4   5  -2        5.89       11.51     27.29 o 
   5   5  -2       15.28       21.86     30.53 o 
   6   5  -2        0.99        9.96     25.61 o 
   7   5  -2        5.84       37.77     28.20 o 
   8   5  -2        5.83      -18.37     26.39 o 
   9   5  -2        6.54        2.72     25.61 o 
  10   5  -2        0.33       24.45     30.79 o 
   2   0  -1      965.83      922.90     17.93 o 
   6   0  -1     4852.10     4726.39     89.00 o 
   8   0  -1     1835.27     1756.57     61.57 o 
  12   0  -1      181.54      177.74     24.71 o 
  14   0  -1     3581.95     3814.41    120.56 o 
  16   0  -1     1843.32     1822.02     89.39 o 
  18   0  -1      639.89      643.69     56.92 o 
  20   0  -1      300.86      327.80     43.59 o 
  22   0  -1        1.09       12.81     14.62 o 
  24   0  -1       98.23       85.51     31.18 o 
  26   0  -1      209.92      189.77     40.88 o 
  28   0  -1      781.89     1070.45     96.76 o 
  30   0  -1      583.86      671.50     80.20 o 
  32   0  -1       73.71       89.52     39.97 o 
  34   0  -1       22.13        5.69     18.50 o 
  36   0  -1       10.82       -9.06     15.52 o 
  38   0  -1        6.70        0.78     19.02 o 
  40   0  -1       26.87      -10.35     18.24 o 
   0   1  -1     4123.71     4015.91     79.43 o 
   1   1  -1      959.92      907.26     18.11 o 
   2   1  -1     2802.45     2847.36     36.47 o 
   3   1  -1    13355.51    13539.95     76.72 o 
   4   1  -1     6467.72     6547.26     86.87 o 
   5   1  -1    11589.53    11627.64    110.14 o 
   6   1  -1     2035.20     2081.18     48.31 o 
   7   1  -1     1468.30     1465.23     42.47 o 
   8   1  -1      239.67      235.29     13.03 o 
   9   1  -1       84.60       74.76      8.00 o 
  10   1  -1      654.33      669.35     23.29 o 
  11   1  -1      690.91      680.45     24.33 o 
  12   1  -1     2370.82     2440.37     74.64 o 
  13   1  -1      171.49      175.70     20.34 o 
  14   1  -1      105.48      101.40     12.61 o 
  15   1  -1      172.04      159.03     16.03 o 
  16   1  -1       35.62       37.56      9.63 o 
  17   1  -1        9.02        1.20      4.56 o 
  18   1  -1     1021.99      981.75     51.22 o 
  19   1  -1      183.18      180.75     23.20 o 
  20   1  -1        2.96       -0.68      6.08 o 
  21   1  -1      350.35      343.20     33.80 o 
  22   1  -1      197.22      158.60     24.60 o 
  23   1  -1      119.84      103.55     23.92 o 
  24   1  -1      271.10      237.57     30.46 o 
  25   1  -1       93.88       83.58     23.26 o 
  26   1  -1      225.39      236.95     31.91 o 
  27   1  -1      197.43      195.44     29.96 o 
  28   1  -1      166.73      161.26     32.79 o 
  29   1  -1        6.71       14.33     14.36 o 
  30   1  -1       53.72       37.09     18.50 o 
  31   1  -1      148.37      163.55     35.32 o 
  32   1  -1      106.78      106.18     29.40 o 
  33   1  -1        2.28        0.57     18.50 o 
  34   1  -1       20.96       20.96     24.51 o 
  35   1  -1       81.01        8.09     59.51 o 
  36   1  -1        5.28       13.79     16.62 o 
  37   1  -1       18.13       14.91     17.55 o 
  38   1  -1       39.70       25.58     45.21 o 
  39   1  -1       21.67        8.93     30.79 o 
   1   2  -1      490.81      469.76     16.36 o 
   2   2  -1       60.52       60.87      6.85 o 
   3   2  -1       18.12       21.18      4.93 o 
   4   2  -1      636.76      633.62     19.33 o 
   5   2  -1      982.88     1013.48     23.21 o 
   6   2  -1      473.14      485.38     23.81 o 
   7   2  -1     6119.65     6564.35     88.42 o 
   8   2  -1     1568.97     1565.99     56.12 o 
   9   2  -1     1222.63     1252.87     62.29 o 
  10   2  -1      480.60      488.61     34.41 o 
  11   2  -1       95.51       92.82     11.43 o 
  12   2  -1      207.83      209.81     16.20 o 
  13   2  -1       19.14       25.79      7.26 o 
  14   2  -1       73.35       66.99     12.00 o 
  15   2  -1      113.46      101.70     13.33 o 
  16   2  -1       35.33       24.18      9.61 o 
  17   2  -1       96.08       95.04     17.57 o 
  18   2  -1       30.68       29.63     10.91 o 
  19   2  -1       27.48       39.41     12.11 o 
  20   2  -1        0.73       -1.93      6.70 o 
  21   2  -1       42.58       39.29     13.64 o 
  22   2  -1      156.97      148.66     21.73 o 
  23   2  -1       18.16        9.19      9.96 o 
  24   2  -1       32.74       27.46     13.01 o 
  25   2  -1       33.16       39.87     14.70 o 
  26   2  -1       48.50       41.51     17.20 o 
  27   2  -1       11.70        8.46     15.07 o 
  28   2  -1        2.93       -3.34     11.21 o 
  29   2  -1        0.13        6.10     11.98 o 
  30   2  -1        7.92       10.71     14.77 o 
  31   2  -1       25.63       33.33     18.47 o 
  32   2  -1        7.53        3.12     14.04 o 
  33   2  -1       37.19       10.91     35.38 o 
  34   2  -1       55.38       26.21     40.62 o 
  35   2  -1      101.40       74.24    102.13 o 
  36   2  -1        9.61       -9.79     14.84 o 
   0   3  -1       49.24       48.01     10.92 o 
   1   3  -1       92.29       97.50     10.03 o 
   2   3  -1       22.52       19.31      5.55 o 
   3   3  -1      163.03      168.67     13.39 o 
   4   3  -1      312.56      320.81     18.23 o 
   5   3  -1      229.97      237.23     18.15 o 
   6   3  -1       37.71       31.13      8.07 o 
   7   3  -1       52.26       49.31     11.74 o 
   8   3  -1      240.59      244.39     21.48 o 
   9   3  -1        8.22        6.83      9.13 o 
  10   3  -1       33.67       27.38     24.71 o 
  11   3  -1      990.11     1089.21     58.92 o 
  12   3  -1      534.61      597.30     44.51 o 
  13   3  -1       21.10       14.33      7.52 o 
  14   3  -1       52.87       44.99     11.70 o 
  15   3  -1       96.24      110.25     16.52 o 
  16   3  -1       24.28       24.03     10.26 o 
  17   3  -1       10.27        4.08      7.24 o 
  18   3  -1        2.18        9.50      7.80 o 
  19   3  -1       24.99       23.91     11.57 o 
  20   3  -1       16.26       31.38     13.40 o 
  21   3  -1       37.09       36.02     14.89 o 
  22   3  -1       50.02       52.12     16.37 o 
  23   3  -1       14.07       12.78     11.92 o 
  24   3  -1        7.52        7.27     10.84 o 
  25   3  -1       27.21       16.70     13.14 o 
  26   3  -1       15.89       11.25     10.98 o 
  27   3  -1        2.09        8.23     11.28 o 
  28   3  -1        6.24       11.08     12.00 o 
  29   3  -1        6.66        3.48     12.39 o 
  30   3  -1        3.66       20.41     14.26 o 
  31   3  -1       24.08       58.27     25.33 o 
  32   3  -1        2.35       19.13     19.82 o 
   1   4  -1       92.38      104.73     26.15 o 
   2   4  -1       18.01       20.93     14.95 o 
   3   4  -1       58.95       79.24     22.53 o 
   4   4  -1        6.50        8.60     12.01 o 
   5   4  -1       12.21       16.50     12.61 o 
   6   4  -1        2.53       -3.20      9.38 o 
   7   4  -1       12.43        9.95     12.25 o 
   8   4  -1        9.00       12.34     11.31 o 
   9   4  -1       11.58       12.39     13.12 o 
  10   4  -1       28.56       37.74     13.66 o 
  11   4  -1       11.82       18.11     10.90 o 
  12   4  -1        4.32       -2.57      6.95 o 
  13   4  -1       28.29       21.16     10.69 o 
  14   4  -1       56.65       67.53     16.07 o 
  15   4  -1      190.62      242.84     28.14 o 
  16   4  -1      200.71      149.01     45.75 o 
  17   4  -1        6.37       -4.32     10.26 o 
  18   4  -1       45.12       25.47     21.38 o 
  19   4  -1        8.47        5.56     17.85 o 
  20   4  -1        4.04       18.37     21.09 o 
  21   4  -1        5.78       -7.76     22.77 o 
  22   4  -1        4.30      -18.63     18.63 o 
  23   4  -1       12.05       13.84     25.35 o 
  24   4  -1        8.02      -17.46     23.67 o 
  25   4  -1        8.89      -20.44     20.44 o 
   0   5  -1        0.40      -17.72     20.96 o 
   1   5  -1        7.91       32.58     21.98 o 
   2   5  -1        2.09       33.92     18.99 o 
   3   5  -1       32.55       42.00     22.72 o 
   4   5  -1        7.69        4.23     18.25 o 
   5   5  -1        3.47      -14.32     15.56 o 
   6   5  -1        2.77       -7.00     14.79 o 
   7   5  -1        0.65       -2.61     16.11 o 
   8   5  -1        0.24        5.69     27.68 o 
   9   5  -1        0.64       12.81     24.84 o 
  10   5  -1       11.41       -6.08     29.49 o 
  11   5  -1       41.95       56.53     42.30 o 
   2   0   0        8.31        0.13      1.03 o 
   6   0   0      131.63      162.09     17.33 o 
  10   0   0      101.17       99.74     17.72 o 
  14   0   0       38.98       12.68     11.00 o 
  16   0   0      787.10      859.33     61.70 o 
  18   0   0      685.90      634.64     56.53 o 
  20   0   0      213.29      178.13     33.63 o 
  22   0   0      667.06      635.93     63.39 o 
  24   0   0      377.88      325.21     48.51 o 
  26   0   0      231.84      293.90     50.97 o 
  28   0   0       21.59       -0.78     14.23 o 
  30   0   0       76.46       75.03     33.12 o 
  32   0   0       26.26       34.28     22.51 o 
  34   0   0        1.57      -11.64     11.64 o 
  36   0   0        0.03      -12.29     13.07 o 
  38   0   0       36.98      -10.61     16.95 o 
  40   0   0        0.10       18.24     23.28 o 
   1   1   0       69.70       56.38      5.18 o 
   2   1   0     2653.12     2595.98     30.88 o 
   3   1   0        2.88        2.21      2.14 o 
   4   1   0    39951.32    38826.41    310.39 o 
   5   1   0     9660.31     9694.50     64.92 o 
   6   1   0      364.59      344.71     10.61 o 
   7   1   0       49.03       40.85      4.69 o 
   8   1   0      813.98      789.28     17.82 o 
   9   1   0        1.43        3.39      2.38 o 
  10   1   0        0.80       -2.22      2.57 o 
  11   1   0     3064.55     3297.95     69.32 o 
  12   1   0       68.69       84.30     10.69 o 
  13   1   0       78.21       83.65     13.08 o 
  14   1   0      652.01      641.81     29.95 o 
  15   1   0       22.17       12.91      6.48 o 
  16   1   0       61.35       59.18     13.00 o 
  17   1   0       83.55       91.97     14.47 o 
  18   1   0        1.12        1.50      4.71 o 
  19   1   0      118.23       96.80     15.34 o 
  20   1   0       80.75       64.15     17.22 o 
  21   1   0        7.12       13.45     10.28 o 
  22   1   0       21.14       21.42     12.77 o 
  23   1   0       43.76       60.05     18.65 o 
  24   1   0        3.30        5.06      9.53 o 
  25   1   0       35.51       52.94     21.09 o 
  26   1   0        0.67        1.68      8.17 o 
  27   1   0       28.87       24.67     15.17 o 
  28   1   0        1.40        2.02     10.86 o 
  29   1   0       23.88       21.52     15.22 o 
  30   1   0        1.65        8.78     12.76 o 
  31   1   0      132.98      132.37     32.40 o 
  32   1   0       24.65       57.46     20.57 o 
  33   1   0       24.76       11.63     18.63 o 
  34   1   0        4.66        9.11     13.46 o 
  35   1   0        0.39       -1.71     12.44 o 
  36   1   0        2.78       13.56     14.41 o 
  37   1   0        4.63       -4.16     14.78 o 
  38   1   0       64.79       31.50     56.27 o 
  39   1   0        2.67       -9.43     21.67 o 
   0   2   0       82.56       73.75      9.59 o 
   1   2   0      111.14      105.00      7.83 o 
   2   2   0        2.38       -0.86      2.42 o 
   3   2   0      108.15      106.95      9.24 o 
   4   2   0       51.12       43.43      7.16 o 
   5   2   0       76.92       74.87      8.27 o 
   6   2   0     1619.06     1590.56     31.81 o 
   7   2   0     8280.35     9259.47     77.01 o 
   8   2   0     1187.66     1258.30     27.42 o 
   9   2   0      861.61      875.79     24.39 o 
  10   2   0      840.42      856.55     20.81 o 
  11   2   0     1394.89     1500.65     41.12 o 
  12   2   0       50.91       44.26      9.16 o 
  13   2   0      406.24      396.92     22.45 o 
  14   2   0      233.74      246.96     18.12 o 
  15   2   0       55.99       48.37     12.11 o 
  16   2   0      224.48      248.87     22.32 o 
  17   2   0       10.42       -0.45      5.40 o 
  18   2   0        9.14        9.89      7.84 o 
  19   2   0       29.58       20.76      9.82 o 
  20   2   0       37.52       35.88     12.37 o 
  21   2   0        0.86       -0.91      7.16 o 
  22   2   0      256.83      248.13     25.87 o 
  23   2   0      293.12      269.83     27.83 o 
  24   2   0        8.23        6.03      8.88 o 
  25   2   0        7.87       14.06      9.96 o 
  26   2   0        6.89        1.77      9.08 o 
  27   2   0       24.26       29.99     12.96 o 
  28   2   0       37.58       34.98     19.21 o 
  29   2   0       31.36       24.01     16.00 o 
  30   2   0       52.42       59.75     23.13 o 
  31   2   0       80.94       60.81     24.04 o 
  32   2   0        2.08       -0.68     14.23 o 
  33   2   0       76.99      101.00     29.09 o 
  34   2   0       21.76       26.22     23.41 o 
  35   2   0      185.29      197.56     39.38 o 
  36   2   0       27.65       51.47     27.17 o 
  37   2   0       57.53      103.29     33.69 o 
   1   3   0        0.33        1.49      3.71 o 
   2   3   0      149.77      153.80     11.69 o 
   3   3   0      680.25      743.70     24.11 o 
   4   3   0       31.02       26.93      7.46 o 
   5   3   0       50.41       47.43     10.26 o 
   6   3   0        1.30       -1.79      4.94 o 
   7   3   0        8.85        5.94      5.83 o 
   8   3   0       61.74       69.32     13.00 o 
   9   3   0        9.24       12.73      8.40 o 
  10   3   0     1255.34     1370.32     52.65 o 
  11   3   0     1062.87     1072.66     40.59 o 
  12   3   0       77.47       67.02     13.30 o 
  13   3   0       98.42       96.58     16.21 o 
  14   3   0       95.96       95.71     16.11 o 
  15   3   0      249.34      268.21     22.44 o 
  16   3   0        1.18        5.03      7.05 o 
  17   3   0       96.91       96.63     20.17 o 
  18   3   0      157.75      164.54     22.23 o 
  19   3   0      123.37      151.70     23.67 o 
  20   3   0        0.06       -2.27      8.04 o 
  21   3   0        0.95        5.82     10.03 o 
  22   3   0       10.09       17.54     11.52 o 
  23   3   0        8.80        7.07     10.61 o 
  24   3   0        0.62       -1.56      9.23 o 
  25   3   0        0.35       -9.39      9.39 o 
  26   3   0        9.96       11.24     12.37 o 
  27   3   0        0.51        9.79     11.34 o 
  28   3   0       60.11       88.87     23.46 o 
  29   3   0       13.97       17.56     14.34 o 
  30   3   0        3.29       -3.08     12.55 o 
  31   3   0       43.75       62.43     22.75 o 
  32   3   0        9.65       -7.11     18.24 o 
   0   4   0      367.19      410.74     40.61 o 
   1   4   0      205.25      243.69     22.88 o 
   2   4   0       17.64       13.33      9.32 o 
   3   4   0        3.99        3.78      8.01 o 
   4   4   0       38.83       47.41     12.70 o 
   5   4   0       11.82       12.56      8.78 o 
   6   4   0       10.52       15.99      9.53 o 
   7   4   0       40.84       47.12     13.12 o 
   8   4   0        0.00        2.23      6.92 o 
   9   4   0        5.71        0.72      7.11 o 
  10   4   0        0.53       -1.05      8.27 o 
  11   4   0        9.46        1.09      9.84 o 
  12   4   0        0.40       -4.15      9.16 o 
  13   4   0       21.46       21.81     14.38 o 
  14   4   0      202.48      232.72     38.29 o 
  15   4   0      194.41      115.38     39.97 o 
  16   4   0        2.97        3.43     11.32 o 
  17   4   0      103.59       51.72     30.92 o 
  18   4   0       15.98        7.69     11.80 o 
  19   4   0        0.53       -5.32     10.86 o 
  20   4   0        0.01      -10.43     11.24 o 
  21   4   0        2.66      -10.00     11.17 o 
  22   4   0        1.49      -11.44     11.44 o 
  23   4   0        0.03       -7.73     12.84 o 
  24   4   0        1.88        2.80     13.70 o 
  25   4   0        0.05        2.93     13.78 o 
   1   5   0       18.82       19.26     25.35 o 
   2   5   0        2.19        3.05     16.41 o 
   3   5   0       88.86       85.25     30.09 o 
   4   5   0       58.87       95.98     30.92 o 
   5   5   0        8.16       11.98     18.25 o 
   6   5   0        5.18        4.66     17.15 o 
   7   5   0        3.99       -7.34     16.54 o 
   8   5   0        5.18       22.18     18.24 o 
   9   5   0        0.02      -12.14     16.33 o 
  10   5   0        2.04       18.34     17.65 o 
  11   5   0       12.52        9.52     18.88 o 
   2   0   1      963.63      930.24     19.21 o 
   4   0   1     1243.87     1130.29     19.45 o 
   6   0   1     4856.38     4674.28     62.87 o 
   8   0   1     1834.55     1734.88     42.32 o 
  12   0   1      181.32      159.89     23.67 o 
  14   0   1     3578.01     3850.76    120.69 o 
  16   0   1     1842.63     1835.22     89.52 o 
  18   0   1      640.49      675.77     58.60 o 
  20   0   1      301.35      331.29     44.63 o 
  22   0   1        1.09        4.01     10.22 o 
  24   0   1       98.14      120.17     37.13 o 
  26   0   1      209.03      268.03     46.83 o 
  28   0   1      782.79      835.27     84.47 o 
  30   0   1      583.00      697.37     81.37 o 
  32   0   1       73.93      102.58     40.75 o 
  34   0   1       22.13       -6.08     15.52 o 
  36   0   1       10.83      -10.48     17.08 o 
  38   0   1        6.68      -11.90     15.91 o 
  40   0   1       26.91      -16.95     20.96 o 
   0   1   1     4130.66     4095.19     58.84 o 
   1   1   1      959.14      916.04     19.71 o 
   2   1   1     2804.17     2767.71     31.49 o 
   3   1   1    13352.85    13109.07    145.86 o 
   4   1   1     6470.12     6445.50     55.08 o 
   5   1   1    11585.44    11601.59     67.30 o 
   6   1   1     2034.98     2043.76     25.95 o 
   7   1   1     1469.85     1479.92     25.30 o 
   8   1   1      239.35      238.45     11.82 o 
   9   1   1       84.35       76.52      7.43 o 
  10   1   1      653.32      709.85     24.32 o 
  11   1   1      692.21      712.40     22.72 o 
  12   1   1     2369.65     2457.96     43.69 o 
  13   1   1      171.32      188.76     13.21 o 
  14   1   1      105.43      100.86     10.52 o 
  15   1   1      172.20      172.67     16.38 o 
  16   1   1       35.47       33.80      9.30 o 
  17   1   1        9.05        6.35      7.14 o 
  18   1   1     1021.67      982.45     41.51 o 
  19   1   1      183.05      162.61     17.87 o 
  20   1   1        3.00        1.62      5.49 o 
  21   1   1      350.03      373.29     28.65 o 
  22   1   1      197.25      204.99     27.42 o 
  23   1   1      120.07       89.46     22.30 o 
  24   1   1      271.46      236.47     30.24 o 
  25   1   1       94.15       76.92     22.41 o 
  26   1   1      225.11      234.20     32.21 o 
  27   1   1      197.19      229.66     36.61 o 
  28   1   1      166.86      161.89     30.76 o 
  29   1   1        6.67       13.77     13.55 o 
  30   1   1       53.58       58.86     21.75 o 
  31   1   1      148.60      188.78     34.07 o 
  32   1   1      106.78      108.91     29.76 o 
  33   1   1        2.34        9.71     13.19 o 
  34   1   1       20.90        2.45     13.61 o 
  35   1   1       80.90       21.15     35.12 o 
  36   1   1        5.28        8.92     15.60 o 
  37   1   1       18.15       -3.88     25.55 o 
  38   1   1       39.74       31.60     19.49 o 
  39   1   1       21.74       11.91     17.65 o 
   1   2   1      490.29      484.43     17.87 o 
   2   2   1       60.42       64.32      7.47 o 
   3   2   1       18.01       18.98      4.79 o 
   4   2   1      637.36      608.78     19.95 o 
   5   2   1      982.53     1040.03     26.10 o 
   6   2   1      472.53      468.19     17.78 o 
   7   2   1     6118.03     6504.28     71.59 o 
   8   2   1     1570.41     1568.04     29.11 o 
   9   2   1     1221.81     1260.91     26.40 o 
  10   2   1      480.96      475.61     16.69 o 
  11   2   1       95.89       99.08      9.04 o 
  12   2   1      208.01      203.02     12.42 o 
  13   2   1       19.26       13.50      5.38 o 
  14   2   1       73.31       73.33     10.22 o 
  15   2   1      113.49      122.09     16.67 o 
  16   2   1       35.38       27.83      7.53 o 
  17   2   1       95.90       77.12     15.88 o 
  18   2   1       30.66       24.73     10.12 o 
  19   2   1       27.55       31.56     11.56 o 
  20   2   1        0.74        9.23      7.86 o 
  21   2   1       42.60       46.07     14.35 o 
  22   2   1      157.04      154.47     20.87 o 
  23   2   1       18.20       23.74     11.61 o 
  24   2   1       32.84       29.75     13.37 o 
  25   2   1       33.12       31.50     13.38 o 
  26   2   1       48.60       41.78     15.08 o 
  27   2   1       11.74        5.79     13.09 o 
  28   2   1        2.92        2.73      9.75 o 
  29   2   1        0.13       19.66     14.50 o 
  30   2   1        7.92        3.13     13.26 o 
  31   2   1       25.52       31.18     19.80 o 
  32   2   1        7.54        9.60     13.93 o 
  33   2   1       37.25       15.99     16.52 o 
  34   2   1       55.44       62.47     26.06 o 
  35   2   1      101.54      127.89     35.27 o 
  36   2   1        9.64        7.57     17.86 o 
   0   3   1       49.53       42.33     15.57 o 
   1   3   1       92.46      100.74     10.71 o 
   2   3   1       22.61       26.61      6.41 o 
   3   3   1      163.09      157.37     11.83 o 
   4   3   1      312.31      332.73     18.37 o 
   5   3   1      230.06      236.67     19.01 o 
   6   3   1       37.55       37.13      9.35 o 
   7   3   1       52.45       49.10     11.23 o 
   8   3   1      241.04      251.04     20.12 o 
   9   3   1        8.25       13.62      7.04 o 
  10   3   1       33.64       41.18      8.26 o 
  11   3   1      989.64     1118.84     33.92 o 
  12   3   1      534.26      578.60     27.39 o 
  13   3   1       21.08       16.20      7.16 o 
  14   3   1       52.93       46.29     11.25 o 
  15   3   1       96.26       96.72     19.52 o 
  16   3   1       24.15       28.69     12.67 o 
  17   3   1       10.23       10.47      9.24 o 
  18   3   1        2.17       10.89      9.17 o 
  19   3   1       25.06       29.15     12.75 o 
  20   3   1       16.33       18.91     11.95 o 
  21   3   1       37.15       44.95     15.65 o 
  22   3   1       50.00       55.63     17.30 o 
  23   3   1       14.03        6.26     10.85 o 
  24   3   1        7.55       -1.44     10.38 o 
  25   3   1       27.18       38.67     16.18 o 
  26   3   1       15.94       27.97     14.40 o 
  27   3   1        2.12        1.04     10.98 o 
  28   3   1        6.28       -5.66     11.11 o 
  29   3   1        6.69        5.63     13.37 o 
  30   3   1        3.68       24.39     14.67 o 
  31   3   1       24.08       20.23     16.08 o 
  32   3   1        2.34        6.10     14.53 o 
   1   4   1       92.46       96.98     17.49 o 
   2   4   1       17.96       18.71     10.55 o 
   3   4   1       59.15       76.92     16.39 o 
   4   4   1        6.45        8.88      7.75 o 
   5   4   1       12.21       12.71      8.86 o 
   6   4   1        2.51        3.00      7.96 o 
   7   4   1       12.41       15.91      8.41 o 
   8   4   1        8.96       10.40      7.72 o 
   9   4   1       11.58       17.65     10.51 o 
  10   4   1       28.51       18.62     10.52 o 
  11   4   1       11.79       13.97     10.30 o 
  12   4   1        4.35        2.99     10.56 o 
  13   4   1       28.28       13.77     17.34 o 
  14   4   1       56.50       66.82     18.95 o 
  15   4   1      190.91      127.23     80.78 o 
  16   4   1      200.71       86.32     74.72 o 
  17   4   1        6.37       13.15     11.15 o 
  18   4   1       45.06       24.87     17.19 o 
  19   4   1        8.49        7.37     11.26 o 
  20   4   1        4.01        4.86     15.23 o 
  21   4   1        5.77        3.31     12.31 o 
  22   4   1        4.28       -4.77     12.67 o 
  23   4   1       12.09        8.09     13.04 o 
  24   4   1        8.03       10.05     14.87 o 
  25   4   1        8.91        4.94     15.14 o 
   0   5   1        0.40       23.93     26.91 o 
   1   5   1        7.93        9.00     18.13 o 
   2   5   1        2.10       23.43     20.51 o 
   3   5   1       32.61       59.02     25.79 o 
   4   5   1        7.66       28.10     20.16 o 
   5   5   1        3.46        6.66     16.05 o 
   6   5   1        2.76       -5.80     16.50 o 
   7   5   1        0.65       -3.43     15.63 o 
   8   5   1        0.24       -1.21     17.05 o 
   9   5   1        0.64       -3.01     15.51 o 
  10   5   1       11.43       -0.25     17.98 o 
  11   5   1       42.03       31.27     36.67 o 
   0   0   2     7653.34     7179.55    110.54 o 
   2   0   2    16546.67    15592.12    112.09 o 
   4   0   2     1585.10     1532.91     21.05 o 
   6   0   2     3100.87     3010.93     34.25 o 
   8   0   2      204.48      206.36     12.06 o 
  10   0   2      520.23      485.82     26.00 o 
  12   0   2     1734.31     1652.56     51.62 o 
  14   0   2     1040.71     1011.85     63.00 o 
  16   0   2     2685.16     2974.74    114.48 o 
  18   0   2      266.19      243.32     36.09 o 
  20   0   2      668.10      682.76     62.48 o 
  22   0   2      163.53      150.06     33.25 o 
  24   0   2       83.88       85.89     31.30 o 
  26   0   2     2410.53     2575.67    141.26 o 
  28   0   2      310.59      305.80     53.43 o 
  30   0   2      258.15      261.82     52.13 o 
  32   0   2       15.90       24.58     21.34 o 
  34   0   2        2.42        0.13     15.52 o 
  36   0   2       24.12       -1.42     16.30 o 
  38   0   2        5.92        8.41     20.18 o 
   1   1   2     5146.19     5099.07     38.55 o 
   2   1   2     6416.65     6273.89     55.76 o 
   3   1   2      707.43      656.92     11.81 o 
   4   1   2     1048.79     1023.65     24.04 o 
   5   1   2     1449.99     1424.78     22.62 o 
   6   1   2      313.13      290.96     10.85 o 
   7   1   2        3.58        5.20      2.41 o 
   8   1   2      579.97      557.22     12.77 o 
   9   1   2      328.93      313.03     10.96 o 
  10   1   2      181.82      171.22      8.87 o 
  11   1   2      556.13      554.03     16.44 o 
  12   1   2     1783.55     1957.64     40.35 o 
  13   1   2      441.90      457.06     20.36 o 
  14   1   2      325.81      356.33     18.61 o 
  15   1   2      404.12      391.29     19.96 o 
  16   1   2      453.84      477.83     22.73 o 
  17   1   2       20.32       21.56      6.71 o 
  18   1   2      126.17      127.82     13.04 o 
  19   1   2     1028.35     1008.55     43.14 o 
  20   1   2      274.90      270.47     23.55 o 
  21   1   2       34.61       35.34     11.76 o 
  22   1   2      419.13      397.26     30.18 o 
  23   1   2      744.67      734.25     50.77 o 
  24   1   2      426.69      434.98     40.89 o 
  25   1   2       68.38       81.06     21.90 o 
  26   1   2       27.35       38.05     16.54 o 
  27   1   2       62.83       58.32     20.50 o 
  28   1   2        2.10        1.78     18.76 o 
  29   1   2      206.48      206.65     32.39 o 
  30   1   2      350.79      410.96     45.45 o 
  31   1   2      213.92      290.12     56.47 o 
  32   1   2        8.42       17.79     14.92 o 
  33   1   2       51.88       64.69     24.05 o 
  34   1   2      152.41      227.54     63.77 o 
  35   1   2        7.26       10.80     12.18 o 
  36   1   2       16.23        8.57     16.06 o 
  37   1   2       26.96        8.89     18.36 o 
  38   1   2       12.94        7.15     15.87 o 
  39   1   2        4.49        1.13     17.49 o 
   0   2   2      439.93      414.58     26.96 o 
   1   2   2       24.91       21.80      5.33 o 
   2   2   2       82.06       74.91      8.16 o 
   3   2   2       20.75       14.80      4.73 o 
   4   2   2      280.41      284.21     14.76 o 
   5   2   2      670.43      653.50     22.13 o 
   6   2   2      444.57      428.60     18.30 o 
   7   2   2       74.12       79.26      7.40 o 
   8   2   2      339.75      322.68     13.10 o 
   9   2   2     1895.64     2014.10     32.67 o 
  10   2   2      170.57      173.86     11.31 o 
  11   2   2       70.04       66.01      8.69 o 
  12   2   2       25.37       31.57      7.63 o 
  13   2   2      352.01      338.81     20.71 o 
  14   2   2       38.85       39.67      8.53 o 
  15   2   2      100.87      103.04     12.14 o 
  16   2   2       95.03      100.69     12.87 o 
  17   2   2       39.26       43.34      9.67 o 
  18   2   2       48.44       34.34     11.63 o 
  19   2   2      423.21      396.17     29.99 o 
  20   2   2      297.16      288.45     26.59 o 
  21   2   2      159.51      172.72     22.43 o 
  22   2   2      317.49      304.43     28.51 o 
  23   2   2      108.15      105.50     20.85 o 
  24   2   2       33.64       38.31     14.18 o 
  25   2   2       25.55       20.61     11.26 o 
  26   2   2      106.86      126.02     23.91 o 
  27   2   2       33.99       36.39     15.27 o 
  28   2   2        0.18       -1.54      9.12 o 
  29   2   2       22.41       25.82     13.00 o 
  30   2   2        1.02        5.70     13.42 o 
  31   2   2        8.21       11.94     14.45 o 
  32   2   2       31.44       41.97     20.28 o 
  33   2   2      220.87      304.32     43.03 o 
  34   2   2      107.76      110.03     31.13 o 
  35   2   2       88.97      152.03     38.47 o 
  36   2   2        2.81       -7.84     16.07 o 
   1   3   2       29.61       34.29      7.47 o 
   2   3   2       32.63       33.59      7.39 o 
   3   3   2       31.24       27.73      7.62 o 
   4   3   2       95.38       98.49     12.40 o 
   5   3   2       84.56       74.37     11.02 o 
   6   3   2       53.11       53.55     11.60 o 
   7   3   2      110.67      105.83     15.53 o 
   8   3   2       67.75       62.98     10.01 o 
   9   3   2      279.17      278.82     16.83 o 
  10   3   2        6.73        5.51      5.24 o 
  11   3   2      134.24      139.72     13.17 o 
  12   3   2      650.41      679.81     26.89 o 
  13   3   2      140.16      132.16     18.39 o 
  14   3   2       31.49       33.44     10.60 o 
  15   3   2       18.12        7.25      7.48 o 
  16   3   2      246.55      238.04     22.48 o 
  17   3   2      137.72      141.83     20.02 o 
  18   3   2      193.71      206.54     22.09 o 
  19   3   2       49.20       48.74     13.46 o 
  20   3   2       23.13       19.70     10.59 o 
  21   3   2       10.71       11.57      9.41 o 
  22   3   2        7.82       -3.89      7.63 o 
  23   3   2        6.49        8.29      9.59 o 
  24   3   2        4.56       -7.97      7.97 o 
  25   3   2       30.58       31.31     13.18 o 
  26   3   2       34.85       29.67     13.05 o 
  27   3   2       18.26       13.21     11.28 o 
  28   3   2        7.84       -0.71      9.41 o 
  29   3   2       56.97       31.42     25.46 o 
  30   3   2       43.02       23.05     21.76 o 
  31   3   2       23.82       10.32     16.32 o 
  32   3   2        0.47        3.41     14.28 o 
   0   4   2       59.22       44.58     18.57 o 
   1   4   2       46.97       39.89     12.98 o 
   2   4   2       53.41       53.56     14.12 o 
   3   4   2        0.25       -3.76      7.07 o 
   4   4   2        0.70       -3.58      7.59 o 
   5   4   2       10.65       10.66      8.82 o 
   6   4   2        7.11        0.39      6.78 o 
   7   4   2       11.98       16.95      8.83 o 
   8   4   2       37.01       38.41     13.17 o 
   9   4   2       30.23       28.99     11.63 o 
  10   4   2        1.02        2.53      8.92 o 
  11   4   2       18.20       15.71     11.21 o 
  12   4   2      123.90      124.08     21.49 o 
  13   4   2      157.23      141.48     37.09 o 
  14   4   2       67.94       46.22     24.02 o 
  15   4   2       66.73       30.74     40.65 o 
  16   4   2      170.18       89.47     74.92 o 
  17   4   2       33.20       33.58     12.78 o 
  18   4   2        9.56       16.59     12.90 o 
  19   4   2       17.36        6.04     12.05 o 
  20   4   2       10.60        6.20     12.50 o 
  21   4   2        0.50        8.28     13.32 o 
  22   4   2        0.79        1.86     13.47 o 
  23   4   2        4.62        4.50     14.08 o 
  24   4   2        8.98        9.75     14.05 o 
  25   4   2       12.80       18.36     18.99 o 
   1   5   2        4.23        8.76     17.91 o 
   2   5   2        5.83       -6.51     15.05 o 
   3   5   2        0.06        6.61     15.17 o 
   4   5   2        5.87       19.95     17.99 o 
   5   5   2       15.29        6.91     16.11 o 
   6   5   2        0.99        2.45     17.32 o 
   7   5   2        5.86       -4.83     15.60 o 
   8   5   2        5.85       -5.94     14.27 o 
   9   5   2        6.54        2.27     15.35 o 
  10   5   2        0.32        1.14     15.85 o 
   2   0   3     2977.94     2757.89     32.18 o 
   4   0   3     5564.97     5234.91     41.01 o 
   6   0   3     1079.28     1071.16     21.29 o 
   8   0   3       95.13       82.95      7.04 o 
  10   0   3      116.06      126.36      9.29 o 
  12   0   3     3408.22     3571.42     62.25 o 
  14   0   3     2156.43     2231.07     52.78 o 
  16   0   3      852.60      923.34     45.59 o 
  18   0   3      326.62      342.28     42.95 o 
  20   0   3      294.78      300.24     42.82 o 
  22   0   3      107.49      120.69     29.75 o 
  24   0   3      367.80      395.84     53.68 o 
  26   0   3     2462.83     2798.55    147.60 o 
  28   0   3       16.28       12.81     15.78 o 
  30   0   3      143.76      121.08     43.21 o 
  32   0   3      121.26      123.67     44.63 o 
  34   0   3       48.61        3.62     16.30 o 
  36   0   3       12.44       11.01     14.73 o 
  38   0   3        1.92      -18.63     19.66 o 
   0   1   3     2028.61     1884.34     36.71 o 
   1   1   3      243.71      226.92      9.27 o 
   2   1   3      113.32      107.14      6.55 o 
   3   1   3      775.95      753.41     12.84 o 
   4   1   3       29.47       28.71      3.35 o 
   5   1   3     2054.75     2052.36     22.70 o 
   6   1   3      262.69      243.80      8.19 o 
   7   1   3       86.90       90.86      5.37 o 
   8   1   3      506.32      503.16     12.38 o 
   9   1   3     1091.10     1071.50     20.61 o 
  10   1   3      709.24      709.87     17.54 o 
  11   1   3      344.10      359.65     13.19 o 
  12   1   3      100.99      105.15      7.73 o 
  13   1   3       62.88       54.46      6.72 o 
  14   1   3      128.33      124.58      9.54 o 
  15   1   3      319.78      310.38     15.10 o 
  16   1   3       64.90       59.85      8.35 o 
  17   1   3       27.12       26.87      6.40 o 
  18   1   3      261.64      245.62     14.95 o 
  19   1   3      183.51      168.00     13.16 o 
  20   1   3       34.64       27.38      7.16 o 
  21   1   3      211.79      214.26     15.34 o 
  22   1   3     1117.67     1128.11     42.96 o 
  23   1   3      484.03      429.84     25.75 o 
  24   1   3       16.10       23.78      9.60 o 
  25   1   3      113.81       86.99     16.67 o 
  26   1   3      235.00      224.24     23.17 o 
  27   1   3      287.55      262.36     33.78 o 
  28   1   3      262.01      311.10     37.79 o 
  29   1   3      179.22      209.29     31.90 o 
  30   1   3      371.96      381.35     43.86 o 
  31   1   3      136.09      162.34     31.75 o 
  32   1   3       27.16       22.48     27.04 o 
  33   1   3       91.81       30.86     70.44 o 
  34   1   3        9.59        3.19     10.59 o 
  35   1   3       15.11       -5.96     11.52 o 
  36   1   3        7.61       10.25     12.84 o 
  37   1   3       24.42       27.15     15.58 o 
  38   1   3       17.33       20.00     15.22 o 
   1   2   3      473.63      442.85     20.88 o 
   2   2   3       36.24       25.55      6.02 o 
   3   2   3      380.53      372.32     17.50 o 
   4   2   3       55.99       56.64      7.04 o 
   5   2   3       23.34       22.81      4.34 o 
   6   2   3      158.39      142.82      8.71 o 
   7   2   3      233.04      218.85     12.17 o 
   8   2   3       96.86       89.34      8.54 o 
   9   2   3      576.41      604.44     20.38 o 
  10   2   3        2.43        7.20      3.70 o 
  11   2   3       36.97       33.87      6.69 o 
  12   2   3        3.06        3.16      3.60 o 
  13   2   3       10.19        4.65      4.44 o 
  14   2   3      154.73      139.77     12.16 o 
  15   2   3      233.32      234.16     15.97 o 
  16   2   3       11.57        7.39      5.39 o 
  17   2   3      188.19      169.53     14.59 o 
  18   2   3      351.95      354.22     20.89 o 
  19   2   3     1835.43     1940.58     48.09 o 
  20   2   3       84.95       78.27     15.24 o 
  21   2   3      142.64      164.58     18.81 o 
  22   2   3      337.03      338.09     26.22 o 
  23   2   3      151.08      145.64     23.37 o 
  24   2   3      339.34      318.33     30.54 o 
  25   2   3       13.65       15.99     10.92 o 
  26   2   3       13.72        7.52      9.98 o 
  27   2   3       44.66       59.90     15.53 o 
  28   2   3        7.41       18.11     11.46 o 
  29   2   3        4.01        4.31      9.30 o 
  30   2   3        8.03       12.16     11.10 o 
  31   2   3       18.70       21.89     13.76 o 
  32   2   3       25.55       31.49     16.53 o 
  33   2   3      144.65      153.96     30.54 o 
  34   2   3       13.85       16.82     13.77 o 
  35   2   3       16.53       10.49     14.17 o 
  36   2   3       13.86       30.65     18.61 o 
   0   3   3       24.77       14.51      8.39 o 
   1   3   3       51.38       49.93      9.23 o 
   2   3   3       14.69       11.36      6.27 o 
   3   3   3       33.99       36.87      8.99 o 
   4   3   3       15.02       12.19      6.53 o 
   5   3   3        3.28        1.98      4.92 o 
   6   3   3       47.47       47.17      9.82 o 
   7   3   3       85.76       78.52     12.06 o 
   8   3   3      269.10      300.68     23.27 o 
   9   3   3       38.65       38.71     11.12 o 
  10   3   3       81.04       94.15     16.80 o 
  11   3   3      103.02      124.11     19.08 o 
  12   3   3       81.81       73.62     15.41 o 
  13   3   3       51.55       37.79     11.84 o 
  14   3   3      220.26      227.83     25.92 o 
  15   3   3      477.26      506.76     37.90 o 
  16   3   3      147.68      159.45     24.05 o 
  17   3   3       51.38       52.24     16.55 o 
  18   3   3       15.62       26.55     12.26 o 
  19   3   3       42.79       47.57     16.38 o 
  20   3   3      158.01      139.63     25.93 o 
  21   3   3       92.96       94.89     22.73 o 
  22   3   3       54.71       69.84     19.56 o 
  23   3   3      182.97      171.43     30.43 o 
  24   3   3       16.12       28.54     14.37 o 
  25   3   3        3.98       -0.96     10.21 o 
  26   3   3       16.32       19.81     12.83 o 
  27   3   3       25.96        9.77     12.53 o 
  28   3   3        9.71       -7.06     11.57 o 
  29   3   3       13.01       21.56     15.68 o 
  30   3   3       13.11       26.54     15.97 o 
  31   3   3        2.38        3.01     14.39 o 
  32   3   3        1.79       -0.71     14.82 o 
   1   4   3        6.30       -3.47      6.84 o 
   2   4   3        8.85       13.88      9.02 o 
   3   4   3        0.15        3.86      8.05 o 
   4   4   3       16.08       29.71     12.08 o 
   5   4   3        4.51        5.40      7.57 o 
   6   4   3        3.13       -2.50      6.85 o 
   7   4   3        7.73       10.87     10.83 o 
   8   4   3       33.98       35.32     13.17 o 
   9   4   3       19.58       21.85     11.56 o 
  10   4   3        3.07       18.95     10.51 o 
  11   4   3       89.04       84.23     18.40 o 
  12   4   3      276.32      322.70     34.08 o 
  13   4   3        0.75        1.44      9.87 o 
  14   4   3       61.21       43.71     20.13 o 
  15   4   3       84.71       37.46     26.51 o 
  16   4   3      208.25       91.67     89.41 o 
  17   4   3       58.93       50.95     38.02 o 
  18   4   3       11.65       14.20     13.86 o 
  19   4   3       13.27        7.70     11.99 o 
  20   4   3        7.37       17.37     13.56 o 
  21   4   3        9.65       20.74     16.09 o 
  22   4   3        3.37       -1.56     13.54 o 
  23   4   3        0.98        4.82     14.64 o 
  24   4   3        5.13       23.15     16.98 o 
  25   4   3       24.30       25.48     27.81 o 
   0   5   3        8.65      -11.90     23.41 o 
   1   5   3        2.87       -4.90     15.41 o 
   2   5   3        1.63      -10.80     12.96 o 
   3   5   3        7.01       -6.39     14.09 o 
   4   5   3        7.64        0.97     15.52 o 
   5   5   3       11.62       15.76     16.64 o 
   6   5   3        1.75       11.88     17.35 o 
   7   5   3       25.43       19.11     21.28 o 
   8   5   3       34.43       43.05     29.17 o 
   9   5   3       11.34        9.28     17.28 o 
   0   0   4     6623.05     6719.02    128.52 o 
   2   0   4      549.72      528.71     18.10 o 
   4   0   4     3102.18     2882.76     31.61 o 
   6   0   4      973.52      952.31     21.24 o 
   8   0   4      249.74      241.75     11.89 o 
  10   0   4     4829.17     5051.48     60.74 o 
  12   0   4     1751.94     1777.78     37.69 o 
  14   0   4      467.77      483.41     25.55 o 
  16   0   4      322.58      318.52     22.10 o 
  18   0   4       17.43       19.65      7.69 o 
  20   0   4      106.48      102.95     15.31 o 
  22   0   4       94.73       98.55     21.31 o 
  24   0   4      190.24      183.79     29.56 o 
  26   0   4     1103.51     1254.47     67.38 o 
  28   0   4      327.91      321.49     36.82 o 
  30   0   4      288.90      315.34     38.95 o 
  32   0   4      322.32      397.78     45.03 o 
  34   0   4       48.86       28.00     36.41 o 
  36   0   4       18.42       -2.07     19.02 o 
  38   0   4        8.57        7.63     22.77 o 
   1   1   4       47.60       42.64      5.59 o 
   2   1   4      375.13      361.64     12.76 o 
   3   1   4       40.09       39.96      3.90 o 
   4   1   4      969.09      949.30     16.94 o 
   5   1   4      292.34      282.27      9.28 o 
   6   1   4      557.73      536.32     13.08 o 
   7   1   4     2098.60     2129.43     26.63 o 
   8   1   4     2835.20     2860.54     31.75 o 
   9   1   4      300.60      272.04     10.62 o 
  10   1   4       72.49       76.57      6.26 o 
  11   1   4        5.56        4.96      2.87 o 
  12   1   4      258.67      239.52     11.12 o 
  13   1   4      348.09      343.42     13.61 o 
  14   1   4      754.66      767.84     22.02 o 
  15   1   4     1008.82     1044.10     26.32 o 
  16   1   4       92.57       91.48      9.17 o 
  17   1   4      163.70      163.95     11.53 o 
  18   1   4      313.46      327.94     16.32 o 
  19   1   4        4.55        2.97      3.74 o 
  20   1   4      110.45      104.19     11.25 o 
  21   1   4      739.73      735.85     26.25 o 
  22   1   4      431.86      432.29     20.95 o 
  23   1   4      186.45      171.73     14.00 o 
  24   1   4      137.95      128.35     14.60 o 
  25   1   4      161.52      184.67     22.80 o 
  26   1   4       48.67       67.94     17.11 o 
  27   1   4      170.23      136.27     24.27 o 
  28   1   4       24.54       14.03     11.10 o 
  29   1   4       86.36      113.18     23.88 o 
  30   1   4       69.27       88.74     21.89 o 
  31   1   4       15.16       26.78     13.45 o 
  32   1   4       28.48       19.24     12.41 o 
  33   1   4       12.54       14.07     11.43 o 
  34   1   4       18.77       18.99     12.11 o 
  35   1   4       43.13       40.15     19.02 o 
  36   1   4        9.77        4.26     12.09 o 
  37   1   4       19.00       17.10     14.70 o 
  38   1   4       19.48       16.58     16.01 o 
   0   2   4      699.39      679.50     38.75 o 
   1   2   4       87.16       82.90     11.13 o 
   2   2   4       43.67       40.51      5.97 o 
   3   2   4      356.80      327.30     13.28 o 
   4   2   4      680.06      710.46     19.95 o 
   5   2   4      132.41      124.22      9.31 o 
   6   2   4       84.90       75.98      8.25 o 
   7   2   4        5.61        4.49      3.27 o 
   8   2   4      127.02      123.88      9.83 o 
   9   2   4      191.37      202.07     12.44 o 
  10   2   4       44.22       42.73      7.42 o 
  11   2   4      382.93      401.92     17.87 o 
  12   2   4       69.02       58.89      8.97 o 
  13   2   4       77.47       70.29      9.27 o 
  14   2   4      114.44      123.52     12.95 o 
  15   2   4        1.59        1.67      4.40 o 
  16   2   4      147.14      136.73     13.70 o 
  17   2   4      672.33      727.45     29.36 o 
  18   2   4      340.13      341.38     21.00 o 
  19   2   4      888.46      897.88     33.89 o 
  20   2   4       17.46       18.39      7.60 o 
  21   2   4       76.69       56.24     13.74 o 
  22   2   4       83.26       85.65     16.51 o 
  23   2   4       22.59       14.18      9.04 o 
  24   2   4      169.28      164.19     20.96 o 
  25   2   4       53.01       32.16     11.22 o 
  26   2   4       21.70       28.28     12.27 o 
  27   2   4        4.31        2.05      8.63 o 
  28   2   4       19.94       23.85     11.09 o 
  29   2   4        5.23        6.94     10.51 o 
  30   2   4       17.94       29.71     13.34 o 
  31   2   4       28.15       36.37     16.16 o 
  32   2   4       29.88       31.86     16.96 o 
  33   2   4      104.27      104.23     25.83 o 
  34   2   4        3.76        8.73     12.74 o 
  35   2   4       24.32       33.03     18.44 o 
  36   2   4        1.93        9.44     29.62 o 
   1   3   4       15.49       18.17      6.91 o 
   2   3   4       36.43       28.29      8.64 o 
   3   3   4       34.81       30.25      8.87 o 
   4   3   4       30.35       31.00      8.73 o 
   5   3   4      146.58      146.56     14.69 o 
   6   3   4        0.19       -0.73      5.46 o 
   7   3   4       71.81       82.26     13.11 o 
   8   3   4       21.87       21.05      7.68 o 
   9   3   4       28.65       35.46     11.31 o 
  10   3   4        9.59        7.49      7.12 o 
  11   3   4        6.03        6.17      7.60 o 
  12   3   4       16.61       21.37      9.68 o 
  13   3   4      318.98      367.63     27.66 o 
  14   3   4      371.39      395.08     29.29 o 
  15   3   4      421.40      457.14     36.59 o 
  16   3   4       36.68       28.86     13.52 o 
  17   3   4       88.60      112.00     23.54 o 
  18   3   4      177.73      206.46     30.13 o 
  19   3   4       53.03       53.85     17.75 o 
  20   3   4       92.13       86.85     21.71 o 
  21   3   4       64.31       57.49     18.56 o 
  22   3   4       66.33       72.38     20.57 o 
  23   3   4        4.27        5.10     11.44 o 
  24   3   4        3.50       10.12     11.43 o 
  25   3   4       17.27        2.07     12.74 o 
  26   3   4        3.77       -9.48     11.39 o 
  27   3   4        2.96       -4.98     11.16 o 
  28   3   4       61.56       21.35     28.11 o 
  29   3   4       44.35       44.99     28.61 o 
  30   3   4        4.74        6.30     14.52 o 
  31   3   4        1.59        2.46     15.40 o 
   0   4   4       24.24       20.78     17.08 o 
   1   4   4       16.48       25.56     10.85 o 
   2   4   4        2.40       -0.20      7.75 o 
   3   4   4       41.07       41.39     12.68 o 
   4   4   4       24.84       24.67      9.92 o 
   5   4   4        5.01       -0.08      7.26 o 
   6   4   4       34.50       25.84     11.79 o 
   7   4   4       19.77       20.90     10.96 o 
   8   4   4        0.06        2.74      9.76 o 
   9   4   4       40.86       56.59     15.84 o 
  10   4   4      184.51      197.75     28.73 o 
  11   4   4      186.65      163.67     54.29 o 
  12   4   4       54.92       22.29     19.15 o 
  13   4   4        0.86       17.44     11.58 o 
  14   4   4       33.81       44.44     15.90 o 
  15   4   4       19.40       13.83     15.36 o 
  16   4   4       19.91       25.16     15.11 o 
  17   4   4        7.30        5.22     13.38 o 
  18   4   4        3.30       11.47     12.36 o 
  19   4   4        0.85       -3.51     12.72 o 
  20   4   4        3.04       -6.91     12.71 o 
  21   4   4        5.93       12.02     14.75 o 
  22   4   4        7.21       -7.51     14.23 o 
  23   4   4        0.15       -0.91     13.68 o 
  24   4   4        2.13       11.53     16.24 o 
   1   5   4       15.04       14.78     13.05 o 
   2   5   4        1.72        2.31     11.66 o 
   3   5   4       12.44       16.67     13.49 o 
   4   5   4        0.45        1.73     11.91 o 
   5   5   4        1.89        3.47     12.34 o 
   6   5   4       46.91       23.47     20.91 o 
   7   5   4       78.86       18.22     26.28 o 
   2   0   5      657.84      639.01     22.07 o 
   4   0   5     3396.51     3576.87     38.59 o 
   6   0   5     2481.67     2513.19     33.51 o 
   8   0   5      212.45      205.76     11.54 o 
  10   0   5     4681.80     5035.04     60.07 o 
  12   0   5       65.69       61.96      8.46 o 
  14   0   5     1104.35     1145.16     40.57 o 
  16   0   5      150.07      137.45     15.32 o 
  18   0   5      280.26      270.98     27.87 o 
  20   0   5      501.83      474.43     30.44 o 
  22   0   5       13.82       12.04      7.38 o 
  24   0   5      375.29      404.30     37.66 o 
  26   0   5      656.69      676.03     50.63 o 
  28   0   5      114.51      148.15     30.82 o 
  30   0   5       20.18       13.63     13.68 o 
  32   0   5      270.03      288.24     39.06 o 
  34   0   5        0.77        2.05     13.52 o 
  36   0   5        9.74      -17.46     18.37 o 
  38   0   5       15.75        0.13     20.70 o 
   0   1   5     1655.23     1708.03     42.32 o 
   1   1   5      407.37      419.41     15.04 o 
   2   1   5       54.94       49.30      6.35 o 
   3   1   5       79.39       80.64      5.42 o 
   4   1   5       62.28       57.03      5.33 o 
   5   1   5      812.61      759.96     16.00 o 
   6   1   5      466.58      475.33     13.37 o 
   7   1   5      888.27      930.80     18.97 o 
   8   1   5      108.51       92.91      6.67 o 
   9   1   5        9.52       12.59      3.41 o 
  10   1   5      678.26      675.67     17.33 o 
  11   1   5       36.82       32.00      5.17 o 
  12   1   5      188.90      190.81     10.50 o 
  13   1   5      160.63      155.28      9.75 o 
  14   1   5      615.49      606.25     19.17 o 
  15   1   5      493.90      501.91     17.96 o 
  16   1   5       81.05       81.57      8.70 o 
  17   1   5      145.89      147.38     11.30 o 
  18   1   5       32.32       38.23      7.24 o 
  19   1   5       14.85       17.83      5.51 o 
  20   1   5      243.28      220.06     14.72 o 
  21   1   5      246.94      214.80     14.90 o 
  22   1   5      338.66      333.20     18.59 o 
  23   1   5       17.40       20.01      6.69 o 
  24   1   5      266.95      267.44     20.42 o 
  25   1   5       38.27       26.36      9.23 o 
  26   1   5        0.61        6.46      8.34 o 
  27   1   5        6.15       11.64     10.15 o 
  28   1   5      118.29      130.52     24.59 o 
  29   1   5      122.27      132.80     25.60 o 
  30   1   5       71.68       49.48     17.33 o 
  31   1   5       14.16        7.17     13.67 o 
  32   1   5        2.23       -7.37      9.83 o 
  33   1   5        3.46       -8.80     10.06 o 
  34   1   5        4.55       -8.63     10.32 o 
  35   1   5       32.41       28.38     15.04 o 
  36   1   5       68.28       40.02     26.21 o 
  37   1   5       15.63       20.42     17.25 o 
   1   2   5      384.19      355.97     21.22 o 
   2   2   5      500.81      528.23     20.91 o 
   3   2   5      443.21      450.48     17.69 o 
   4   2   5     1224.62     1259.10     29.00 o 
   5   2   5       15.30       18.55      3.89 o 
   6   2   5       50.11       54.52      5.73 o 
   7   2   5      247.48      241.06     12.07 o 
   8   2   5       38.12       30.16      4.69 o 
   9   2   5      146.90      122.55     10.26 o 
  10   2   5       34.68       25.38      5.98 o 
  11   2   5      228.27      238.06     14.28 o 
  12   2   5       21.32       20.63      5.89 o 
  13   2   5      158.20      150.57     12.47 o 
  14   2   5       65.38       70.42     10.73 o 
  15   2   5       21.55       24.74      7.52 o 
  16   2   5       25.06       25.03      7.77 o 
  17   2   5      240.44      229.36     17.52 o 
  18   2   5      110.76      112.42     14.82 o 
  19   2   5      152.49      159.60     16.30 o 
  20   2   5      111.16      120.40     15.01 o 
  21   2   5      168.50      172.31     17.47 o 
  22   2   5       13.68       22.94      9.77 o 
  23   2   5       23.65       38.97     12.46 o 
  24   2   5       44.81       39.56     12.89 o 
  25   2   5       60.41       49.10     13.71 o 
  26   2   5       55.59       67.65     16.15 o 
  27   2   5        3.13        5.89      9.55 o 
  28   2   5        4.08        9.22     10.20 o 
  29   2   5        8.06       15.01      9.91 o 
  30   2   5        1.46        4.86     10.14 o 
  31   2   5        1.17       -4.48      9.71 o 
  32   2   5       43.50       35.75     17.09 o 
  33   2   5       23.67       33.99     17.13 o 
  34   2   5        5.66       26.18     21.04 o 
  35   2   5       23.56       37.61     23.56 o 
   0   3   5      822.23      930.57     51.67 o 
   1   3   5      190.87      214.13     17.96 o 
   2   3   5       67.44       54.87     11.64 o 
   3   3   5      129.99      118.58     15.34 o 
   4   3   5       20.57       28.03      8.97 o 
   5   3   5       48.29       54.31     11.47 o 
   6   3   5       50.42       53.09     11.07 o 
   7   3   5      136.38      136.41     16.14 o 
   8   3   5      271.78      328.85     22.10 o 
   9   3   5       56.74       53.66     11.84 o 
  10   3   5       12.24       13.23      9.07 o 
  11   3   5       25.89       37.73     12.29 o 
  12   3   5      107.26      110.01     19.37 o 
  13   3   5       66.99       62.63     14.66 o 
  14   3   5      380.78      418.45     30.66 o 
  15   3   5      138.07      175.31     22.82 o 
  16   3   5       20.70       21.68     13.70 o 
  17   3   5      102.72      103.85     22.81 o 
  18   3   5       49.58       55.61     17.46 o 
  19   3   5       10.52       25.05     13.03 o 
  20   3   5       35.79       35.32     16.19 o 
  21   3   5       42.43       45.78     15.80 o 
  22   3   5       12.05       15.80     12.49 o 
  23   3   5        1.01       -4.57      9.85 o 
  24   3   5        0.20        1.20     10.32 o 
  25   3   5       25.01       10.63     11.92 o 
  26   3   5       23.38       30.07     16.24 o 
  27   3   5        0.22       -6.12     12.08 o 
  28   3   5       13.06       17.54     14.22 o 
  29   3   5        0.06        0.22     13.59 o 
  30   3   5        1.79        8.28     15.04 o 
  31   3   5       17.79       13.38     20.80 o 
   1   4   5       10.95       12.63      9.55 o 
   2   4   5        2.19        2.35      8.34 o 
   3   4   5       34.46       33.34     11.93 o 
   4   4   5      119.66      141.52     20.58 o 
   5   4   5       38.24       34.06     11.57 o 
   6   4   5        3.27        4.25     10.49 o 
   7   4   5       39.54       26.24     12.84 o 
   8   4   5       39.38       41.15     14.79 o 
   9   4   5       44.76       38.83     15.01 o 
  10   4   5      261.66      282.63     28.52 o 
  11   4   5      106.72      133.43     23.18 o 
  12   4   5        1.61        6.43     11.03 o 
  13   4   5       51.60       42.91     16.12 o 
  14   4   5       71.74       79.63     19.37 o 
  15   4   5        9.16        0.71     12.48 o 
  16   4   5        6.43        3.29     11.99 o 
  17   4   5        4.17        7.50     13.27 o 
  18   4   5        3.56       -2.02     13.48 o 
  19   4   5       25.87       36.92     17.36 o 
  20   4   5       15.33       25.16     16.76 o 
  21   4   5        3.78        3.18     15.12 o 
  22   4   5        6.13        4.63     14.51 o 
  23   4   5        2.45       -6.49     14.76 o 
   0   5   5       97.32       50.54     80.46 o 
   1   5   5       24.93       18.02     13.25 o 
   2   5   5        2.60        2.72     13.66 o 
   3   5   5       10.64        3.16     16.05 o 
   0   0   6     1357.99     1323.87     43.30 o 
   2   0   6      965.39      972.81     26.49 o 
   4   0   6     1923.99     2079.18     39.55 o 
   6   0   6      392.04      436.01     15.21 o 
   8   0   6      628.61      662.99     21.25 o 
  10   0   6     1025.62     1132.29     29.22 o 
  12   0   6      267.14      254.23     15.00 o 
  14   0   6      117.35      127.76     11.62 o 
  16   0   6      463.30      484.38     29.14 o 
  18   0   6       33.45       37.33     10.90 o 
  20   0   6      235.19      222.97     21.77 o 
  22   0   6      219.56      236.14     23.39 o 
  24   0   6       35.37       21.87     11.68 o 
  26   0   6       16.20        8.69     11.23 o 
  28   0   6       10.47        0.69     12.22 o 
  30   0   6       16.99       18.78     14.73 o 
  32   0   6        3.36       -9.33     12.42 o 
  34   0   6        8.66       16.56     16.56 o 
  36   0   6       17.25       27.04     25.48 o 
   1   1   6     2668.57     2824.31     41.69 o 
   2   1   6      129.92      134.86      9.87 o 
   3   1   6        4.33        4.96      2.77 o 
   4   1   6      301.83      308.71     11.52 o 
   5   1   6      477.46      489.71     13.84 o 
   6   1   6      551.98      560.39     15.18 o 
   7   1   6      428.04      431.09     13.78 o 
   8   1   6      188.09      185.29      9.52 o 
   9   1   6      571.66      587.54     16.68 o 
  10   1   6       32.28       26.25      4.86 o 
  11   1   6      337.27      313.25     12.89 o 
  12   1   6       56.62       49.42      7.00 o 
  13   1   6      218.25      216.93     11.96 o 
  14   1   6      108.82      124.11      9.57 o 
  15   1   6       64.83       52.65      7.69 o 
  16   1   6      109.30       97.17      9.45 o 
  17   1   6      126.15      118.00     10.27 o 
  18   1   6      282.93      297.92     15.66 o 
  19   1   6      145.68      115.63     11.83 o 
  20   1   6        9.94        2.97      4.44 o 
  21   1   6      261.07      242.88     16.05 o 
  22   1   6        2.41        0.48      4.70 o 
  23   1   6      108.48       96.28     14.74 o 
  24   1   6        5.03        5.89      6.64 o 
  25   1   6        6.67       14.31      8.01 o 
  26   1   6        0.15       -2.54      6.14 o 
  27   1   6       14.60       15.10      9.94 o 
  28   1   6       45.94       55.75     17.14 o 
  29   1   6       17.50       33.34     13.85 o 
  30   1   6       13.23       17.47     12.41 o 
  31   1   6       29.69        9.16     19.31 o 
  32   1   6       14.91       -0.89     10.06 o 
  33   1   6       17.52        3.41     11.79 o 
  34   1   6       25.15       18.90     16.80 o 
  35   1   6        1.71        1.80     13.30 o 
  36   1   6       11.13        1.83     13.77 o 
  37   1   6       10.21        3.87     14.44 o 
   0   2   6      469.24      464.09     26.47 o 
   1   2   6       18.57       17.50      5.28 o 
   2   2   6      739.38      802.74     24.49 o 
   3   2   6      349.26      354.32     16.42 o 
   4   2   6      178.18      171.48     10.94 o 
   5   2   6      414.77      411.69     16.40 o 
   6   2   6      265.64      251.19     13.00 o 
   7   2   6      143.71      132.31     10.17 o 
   8   2   6       83.30       86.73      9.33 o 
   9   2   6        7.86       11.11      5.99 o 
  10   2   6       19.37       12.63      6.00 o 
  11   2   6      583.13      623.30     28.09 o 
  12   2   6      207.35      192.38     16.75 o 
  13   2   6       75.24       67.11     11.86 o 
  14   2   6       83.00       71.55     12.25 o 
  15   2   6      175.00      179.82     18.27 o 
  16   2   6      140.81      126.79     14.38 o 
  17   2   6      352.15      341.96     21.13 o 
  18   2   6       20.51       15.17      6.99 o 
  19   2   6        0.60        1.94      5.32 o 
  20   2   6       40.80       31.27     10.82 o 
  21   2   6       17.37       15.81      9.50 o 
  22   2   6        4.15       -1.13      7.06 o 
  23   2   6       22.87       43.98     15.83 o 
  24   2   6       14.77       14.47     11.51 o 
  25   2   6       32.73       35.77     15.69 o 
  26   2   6       18.46       16.14     11.68 o 
  27   2   6       42.03       55.11     18.72 o 
  28   2   6       12.00        8.27     10.90 o 
  29   2   6       30.74       12.44     11.20 o 
  30   2   6       19.64       13.06     12.75 o 
  31   2   6       20.36       15.58     16.18 o 
  32   2   6       35.63       25.65     27.49 o 
  33   2   6       25.99       13.20     22.64 o 
  34   2   6        9.04       11.99     17.88 o 
   1   3   6       72.99       84.36     14.39 o 
   2   3   6       13.90        7.32      6.61 o 
   3   3   6      110.16      129.88     16.30 o 
   4   3   6       23.81       26.19      8.94 o 
   5   3   6       71.86       68.03     12.98 o 
   6   3   6      195.90      183.13     17.52 o 
   7   3   6       99.98      111.57     15.59 o 
   8   3   6      250.47      269.52     21.06 o 
   9   3   6       36.79       31.60     10.33 o 
  10   3   6       34.82       25.88      9.56 o 
  11   3   6       43.93       52.04     12.68 o 
  12   3   6       86.03       69.00     16.28 o 
  13   3   6      106.37      129.49     21.64 o 
  14   3   6       46.70       36.48     13.38 o 
  15   3   6       31.78       27.63     11.60 o 
  16   3   6       48.68       35.75     14.61 o 
  17   3   6        1.69        2.18     10.13 o 
  18   3   6       11.80       15.27     12.36 o 
  19   3   6        6.49       12.31     11.92 o 
  20   3   6        6.90       10.53     11.64 o 
  21   3   6       66.10       59.76     19.01 o 
  22   3   6        3.51       -3.95     10.61 o 
  23   3   6        2.94       -0.31     10.12 o 
  24   3   6        0.35       -5.20     10.72 o 
  25   3   6       13.18        0.23     12.33 o 
  26   3   6       10.59        7.26     13.39 o 
  27   3   6       23.64        2.22     12.91 o 
  28   3   6       16.53       15.15     15.22 o 
  29   3   6       17.20       12.89     15.52 o 
  30   3   6        3.46       -6.26     13.99 o 
   0   4   6       22.97       22.32     17.40 o 
   1   4   6        5.79       -3.56      7.52 o 
   2   4   6       27.92       13.45      9.16 o 
   3   4   6       19.57       15.38      9.71 o 
   4   4   6      165.81      172.23     34.99 o 
   5   4   6      138.61      160.38     24.78 o 
   6   4   6       66.98       92.14     19.89 o 
   7   4   6       45.38       45.95     15.43 o 
   8   4   6       11.24        8.35     11.29 o 
   9   4   6      119.22      119.78     22.72 o 
  10   4   6      100.37      119.65     23.23 o 
  11   4   6       26.66       18.15     12.92 o 
  12   4   6       10.80       14.95     13.11 o 
  13   4   6       30.82       26.06     13.99 o 
  14   4   6        6.33       14.65     12.41 o 
  15   4   6        5.58       -8.93      9.39 o 
  16   4   6       10.58        6.14     13.06 o 
  17   4   6        3.33       18.51     15.49 o 
  18   4   6        1.96        4.42     14.13 o 
  19   4   6        3.77        5.41     15.19 o 
  20   4   6       19.85       11.23     16.09 o 
  21   4   6        4.68       -2.83     14.29 o 
  22   4   6        5.08       13.09     16.44 o 
   2   0   7      383.09      388.70     18.48 o 
   4   0   7      982.93      972.07     29.24 o 
   6   0   7     4712.76     5102.67     54.47 o 
   8   0   7        6.35        6.54      3.61 o 
  10   0   7      493.56      525.31     20.61 o 
  12   0   7      660.50      641.94     24.03 o 
  14   0   7        7.44        2.67      4.01 o 
  16   0   7       13.36       14.90      7.77 o 
  18   0   7      226.05      195.16     20.36 o 
  20   0   7     1384.77     1400.38     54.95 o 
  22   0   7      745.43      753.61     42.40 o 
  24   0   7       38.53       34.02     12.41 o 
  26   0   7        7.96       -0.06      8.04 o 
  28   0   7       25.27       28.06     15.10 o 
  30   0   7        5.22        7.54     12.89 o 
  32   0   7       18.11       11.12     14.58 o 
  34   0   7       24.71       15.39     24.32 o 
  36   0   7      130.16      197.14     59.63 o 
   0   1   7       42.54       35.94      9.39 o 
   1   1   7      423.06      442.94     13.81 o 
   2   1   7     1884.23     1977.61     29.07 o 
   3   1   7       96.29       85.73      7.18 o 
   4   1   7       37.92       39.02      5.61 o 
   5   1   7      232.23      213.76      9.93 o 
   6   1   7       54.54       54.64      6.27 o 
   7   1   7      306.01      306.83     12.33 o 
   8   1   7     1415.44     1425.06     26.59 o 
   9   1   7      121.98      128.66      8.86 o 
  10   1   7      204.30      221.54     11.28 o 
  11   1   7      421.94      438.95     15.84 o 
  12   1   7       12.11       11.08      4.02 o 
  13   1   7        7.02        7.56      4.05 o 
  14   1   7      307.13      276.05     14.25 o 
  15   1   7      285.77      261.49     14.19 o 
  16   1   7     1057.53     1081.80     28.74 o 
  17   1   7      298.78      293.96     15.73 o 
  18   1   7      109.95       90.71     10.49 o 
  19   1   7      189.72      191.58     13.46 o 
  20   1   7       63.77       48.75      8.36 o 
  21   1   7       37.80       43.01      8.08 o 
  22   1   7       48.76       44.51     10.33 o 
  23   1   7       80.64       68.71     13.07 o 
  24   1   7       46.98       53.43     11.92 o 
  25   1   7       13.66       12.67      7.85 o 
  26   1   7      130.83      129.48     18.26 o 
  27   1   7      128.19      144.38     21.03 o 
  28   1   7       11.60       12.66      9.32 o 
  29   1   7       23.46       23.22     11.32 o 
  30   1   7       11.11       15.44     11.70 o 
  31   1   7       35.00       16.84     14.14 o 
  32   1   7       35.72       26.61     13.30 o 
  33   1   7       28.80       27.08     17.40 o 
  34   1   7       58.82       36.70     23.00 o 
  35   1   7        7.02        5.40     13.91 o 
  36   1   7       11.78       14.67     15.55 o 
   1   2   7       64.85       56.47      8.61 o 
   2   2   7      659.24      661.24     23.66 o 
   3   2   7       13.86       17.25      5.55 o 
   4   2   7       40.87       33.38      6.15 o 
   5   2   7       18.67       15.35      4.87 o 
   6   2   7       49.83       38.62      6.75 o 
   7   2   7       75.88       72.89      8.69 o 
   8   2   7        4.75        6.44      3.86 o 
   9   2   7       54.39       47.98      8.90 o 
  10   2   7       30.13       23.14      7.07 o 
  11   2   7      129.63      130.94     15.02 o 
  12   2   7      535.50      516.33     26.78 o 
  13   2   7     1044.10     1143.74     39.95 o 
  14   2   7       83.23       64.13     12.68 o 
  15   2   7      266.81      277.86     23.28 o 
  16   2   7       44.41       27.47      9.93 o 
  17   2   7      123.92      122.47     17.80 o 
  18   2   7       21.92       24.88     10.28 o 
  19   2   7        5.01        5.47      7.28 o 
  20   2   7        5.56        4.93      7.54 o 
  21   2   7        9.80       21.14      9.66 o 
  22   2   7        5.81        2.34      8.27 o 
  23   2   7        6.65       10.14      9.32 o 
  24   2   7       31.72       30.50     14.29 o 
  25   2   7        0.04       -3.39      8.58 o 
  26   2   7       18.38       -2.13      9.94 o 
  27   2   7      148.00       79.17     75.89 o 
  28   2   7       18.65       15.81     12.71 o 
  29   2   7        0.14       -4.85     11.28 o 
  30   2   7       27.13       24.84     15.61 o 
  31   2   7       38.35       28.55     27.97 o 
  32   2   7        2.86        3.62     13.62 o 
  33   2   7       10.50        9.84     18.56 o 
   0   3   7       12.51       21.04     13.72 o 
   1   3   7       59.08       42.10     11.00 o 
   2   3   7      254.52      239.12     20.42 o 
   3   3   7        0.99        1.55      5.97 o 
   4   3   7        6.06        4.05      6.45 o 
   5   3   7      125.55      145.71     18.60 o 
   6   3   7      123.84      118.52     17.27 o 
   7   3   7       17.72       21.66      8.97 o 
   8   3   7      150.15      159.35     18.46 o 
   9   3   7      771.07      882.88     38.26 o 
  10   3   7      129.09      133.22     18.24 o 
  11   3   7        0.43       -2.04      6.81 o 
  12   3   7      105.45       89.11     16.17 o 
  13   3   7       27.04       26.87     11.50 o 
  14   3   7        8.81       12.61      9.65 o 
  15   3   7       40.92       47.35     14.65 o 
  16   3   7       65.54       72.61     17.93 o 
  17   3   7       28.51       14.48     12.38 o 
  18   3   7       14.77       30.15     14.08 o 
  19   3   7       17.70       25.15     15.12 o 
  20   3   7        9.76       14.88     11.68 o 
  21   3   7       13.07        5.96     13.19 o 
  22   3   7        3.49        4.54      9.87 o 
  23   3   7       11.69        4.32     12.42 o 
  24   3   7       10.95       16.47     12.56 o 
  25   3   7       11.62       -1.24     12.14 o 
  26   3   7       50.12       38.96     33.66 o 
  27   3   7       15.35        8.97     13.80 o 
  28   3   7        1.50        1.58     13.04 o 
  29   3   7        7.51       16.61     20.76 o 
   1   4   7        3.05       12.21      9.35 o 
   2   4   7       65.71       44.51     22.05 o 
   3   4   7        4.18        4.61      8.35 o 
   4   4   7       63.30       33.97     20.23 o 
   5   4   7      208.22      273.71     28.64 o 
   6   4   7      187.17      229.51     27.31 o 
   7   4   7       21.08       21.84     13.19 o 
   8   4   7        8.92        8.63     11.77 o 
   9   4   7       16.53       18.58     12.71 o 
  10   4   7       41.92       70.46     18.77 o 
  11   4   7        3.26        7.29     11.49 o 
  12   4   7        1.61        0.32     10.62 o 
  13   4   7       14.40       20.60     12.49 o 
  14   4   7        1.64       -4.86     10.55 o 
  15   4   7        0.88        7.67     11.82 o 
  16   4   7        7.75       11.71     14.43 o 
  17   4   7        5.67       10.59     15.15 o 
  18   4   7        2.67       -1.92     14.50 o 
  19   4   7       29.73       49.88     20.52 o 
  20   4   7       46.84       31.11     35.63 o 
   0   0   8      971.77     1086.75     45.77 o 
   2   0   8     1472.32     1514.95     38.32 o 
   4   0   8       26.14       29.98      7.10 o 
   6   0   8      949.58     1036.91     26.07 o 
   8   0   8      211.18      218.65     13.69 o 
  10   0   8      724.99      756.92     25.49 o 
  12   0   8       11.30        9.23      4.56 o 
  14   0   8       22.09       21.59      6.73 o 
  16   0   8        4.48        3.91      5.82 o 
  18   0   8      147.69      124.36     18.98 o 
  20   0   8     2750.36     2908.51     81.64 o 
  22   0   8      309.86      300.06     28.22 o 
  24   0   8      403.40      384.05     32.51 o 
  26   0   8       94.36       97.29     20.80 o 
  28   0   8        3.02        0.53      8.80 o 
  30   0   8        2.98        9.07     14.22 o 
  32   0   8        5.48       -0.26     18.76 o 
  34   0   8        0.88       -8.93     19.79 o 
  36   0   8       51.48       88.48     42.95 o 
   1   1   8      148.26      141.60      9.14 o 
   2   1   8       53.09       59.63      6.93 o 
   3   1   8      190.52      180.01     10.35 o 
   4   1   8      329.45      313.29     13.42 o 
   5   1   8      117.82      110.63      8.21 o 
   6   1   8      619.94      613.87     17.89 o 
   7   1   8      121.28      113.52      8.42 o 
   8   1   8       13.67       11.54      4.01 o 
   9   1   8      193.75      196.12     11.05 o 
  10   1   8      184.78      168.56     10.49 o 
  11   1   8      136.88      119.11      9.16 o 
  12   1   8       49.06       48.42      7.18 o 
  13   1   8      228.08      222.64     13.05 o 
  14   1   8       73.47       87.60      9.79 o 
  15   1   8      150.59      158.03     12.07 o 
  16   1   8      600.94      612.91     22.52 o 
  17   1   8      904.86      933.02     28.17 o 
  18   1   8       75.42       66.02      9.39 o 
  19   1   8       59.42       50.85      9.04 o 
  20   1   8       51.22       50.97      8.90 o 
  21   1   8       12.99        7.01      5.90 o 
  22   1   8       23.47       24.85      8.02 o 
  23   1   8      346.61      357.36     24.24 o 
  24   1   8      384.15      407.14     25.91 o 
  25   1   8      171.54      193.60     21.96 o 
  26   1   8       44.30       58.15     15.05 o 
  27   1   8       14.34       15.14     10.06 o 
  28   1   8       16.54       13.37     10.44 o 
  29   1   8       39.33       28.40     11.09 o 
  30   1   8        0.11        2.43      8.19 o 
  31   1   8       78.10       58.61     40.40 o 
  32   1   8        2.68       10.31     12.90 o 
  33   1   8       36.55       19.72     21.51 o 
  34   1   8       24.91       19.42     17.96 o 
  35   1   8        1.49       -5.74     14.85 o 
   0   2   8      181.19      163.56     18.49 o 
   1   2   8       56.34       55.58      9.10 o 
   2   2   8       49.65       47.07      8.62 o 
   3   2   8       51.28       46.96      8.54 o 
   4   2   8       96.70       90.02     10.09 o 
   5   2   8       16.62       13.56      5.02 o 
   6   2   8       61.01       61.38      8.82 o 
   7   2   8       46.49       42.64      7.37 o 
   8   2   8       44.31       49.21      9.68 o 
   9   2   8      270.03      281.12     18.28 o 
  10   2   8       59.69       56.72     10.63 o 
  11   2   8       44.54       55.70     10.36 o 
  12   2   8      101.32       98.50     14.09 o 
  13   2   8     1281.28     1415.84     41.80 o 
  14   2   8      251.68      223.42     19.40 o 
  15   2   8      456.81      475.66     27.62 o 
  16   2   8        1.46       -6.24      6.24 o 
  17   2   8       56.82       45.47     12.32 o 
  18   2   8       30.49       37.04     11.49 o 
  19   2   8       26.23       31.57     11.57 o 
  20   2   8       27.70       26.88     10.89 o 
  21   2   8       11.74       13.65      9.65 o 
  22   2   8        0.41        9.81      8.80 o 
  23   2   8       13.55        7.70      9.95 o 
  24   2   8       13.13       16.88     10.67 o 
  25   2   8        7.92        3.65     11.38 o 
  26   2   8        1.27        1.03     10.91 o 
  27   2   8      169.70      116.41     78.48 o 
  28   2   8       99.75       47.69     47.76 o 
  29   2   8      131.18       73.60     75.89 o 
  30   2   8       97.73       26.85     67.98 o 
  31   2   8       46.10       11.54     17.49 o 
  32   2   8       17.99        9.14     19.08 o 
   1   3   8       25.41       17.41      9.10 o 
   2   3   8        9.63        9.91      7.87 o 
   3   3   8       14.31       13.84      8.20 o 
   4   3   8       16.86       16.38      8.81 o 
   5   3   8       65.18       69.66     14.22 o 
   6   3   8       23.71       25.06      9.59 o 
   7   3   8       42.04       35.21     10.94 o 
   8   3   8      102.00       97.45     16.68 o 
   9   3   8      223.42      244.40     22.16 o 
  10   3   8      313.51      321.60     24.74 o 
  11   3   8      163.09      163.35     19.39 o 
  12   3   8        9.30        2.46      7.93 o 
  13   3   8       15.98       13.08      8.95 o 
  14   3   8       66.14       59.92     16.31 o 
  15   3   8       18.96       28.82     12.96 o 
  16   3   8       45.59       56.03     16.38 o 
  17   3   8       58.28       64.17     19.13 o 
  18   3   8       54.07       30.43     16.09 o 
  19   3   8       54.45       42.90     32.67 o 
  20   3   8        8.07        8.11     10.96 o 
  21   3   8        8.02        4.80     14.36 o 
  22   3   8       17.75       15.07     13.70 o 
  23   3   8       22.96       16.49     14.84 o 
  24   3   8       17.79       14.12     15.51 o 
  25   3   8       72.46       70.94     24.07 o 
  26   3   8       15.99       37.67     17.53 o 
  27   3   8        5.91       14.13     16.18 o 
   0   4   8       73.52      101.99     25.09 o 
   1   4   8        2.48        6.26      9.44 o 
   2   4   8       37.69       43.19     13.88 o 
   3   4   8       39.88       38.45     13.23 o 
   4   4   8        3.70        0.14      9.71 o 
   5   4   8       35.24       38.26     15.43 o 
   6   4   8      101.64       98.61     21.45 o 
   7   4   8       40.35       35.27     15.18 o 
   8   4   8        5.66        3.40     11.22 o 
   9   4   8        2.06       -0.63     10.80 o 
  10   4   8        3.84       14.55     12.27 o 
  11   4   8        3.85        2.67     11.39 o 
  12   4   8        1.82        0.90     11.42 o 
  13   4   8        7.43       13.56     13.28 o 
  14   4   8        3.56        8.21     12.71 o 
  15   4   8        0.84        1.57     12.10 o 
  16   4   8        6.99       21.03     14.08 o 
  17   4   8        5.03       24.30     18.50 o 
  18   4   8        1.05      -12.79     12.79 o 
   2   0   9        3.97        4.22      4.34 o 
   4   0   9      372.85      375.16     21.06 o 
   6   0   9       11.90       19.64      5.18 o 
   8   0   9      412.82      408.22     17.58 o 
  10   0   9      251.33      269.72     16.04 o 
  12   0   9      296.62      290.15     24.11 o 
  14   0   9      214.11      186.00     20.14 o 
  16   0   9      323.80      337.00     27.91 o 
  18   0   9      580.74      623.41     38.12 o 
  20   0   9     1348.64     1437.97     59.53 o 
  22   0   9      895.92      857.51     47.54 o 
  24   0   9       62.16       38.45     13.74 o 
  26   0   9      161.26      163.71     26.07 o 
  28   0   9       34.85       28.39     14.57 o 
  30   0   9       20.63       67.14     32.99 o 
  32   0   9       11.92       10.74     17.98 o 
  34   0   9       41.67      147.86     52.26 o 
   0   1   9      200.45      208.39     14.53 o 
   1   1   9      135.88      136.18     10.16 o 
   2   1   9      114.14      105.73      9.21 o 
   3   1   9       94.02       96.92      9.46 o 
   4   1   9       62.21       58.45      7.80 o 
   5   1   9      121.66      112.83      9.00 o 
   6   1   9       45.28       36.49      5.99 o 
   7   1   9      115.96      117.85      9.22 o 
   8   1   9      188.08      197.58     11.46 o 
   9   1   9       25.31       24.68      5.56 o 
  10   1   9       39.32       42.57      7.00 o 
  11   1   9      447.00      475.79     18.03 o 
  12   1   9       56.23       62.10      8.51 o 
  13   1   9      420.97      421.56     18.60 o 
  14   1   9      144.83      127.32     11.66 o 
  15   1   9       85.81       82.07     10.63 o 
  16   1   9       31.80       39.27      7.82 o 
  17   1   9      151.09      157.65     12.91 o 
  18   1   9      955.10      888.18     28.80 o 
  19   1   9       51.65       43.98      8.52 o 
  20   1   9      232.85      223.95     17.07 o 
  21   1   9        3.07       -3.57      5.91 o 
  22   1   9       74.69       55.00     12.02 o 
  23   1   9       31.26       29.96     10.15 o 
  24   1   9      539.44      570.96     32.36 o 
  25   1   9      300.73      359.57     28.98 o 
  26   1   9       21.70       19.39     12.87 o 
  27   1   9        9.38       -4.13     10.36 o 
  28   1   9       54.13       48.34     17.00 o 
  29   1   9        1.42        4.55      9.87 o 
  30   1   9       11.38       10.18     10.73 o 
  31   1   9        8.06        7.80     11.65 o 
  32   1   9       91.60       39.29     45.60 o 
  33   1   9       31.34       26.85     19.06 o 
  34   1   9       18.18       44.42     24.65 o 
   1   2   9       97.85       90.83     11.70 o 
   2   2   9       54.68       55.87      9.78 o 
   3   2   9       54.26       44.71      8.94 o 
   4   2   9       58.57       64.74      9.60 o 
   5   2   9       37.21       34.00      7.29 o 
   6   2   9       47.86       49.23      8.90 o 
   7   2   9       54.87       56.67     10.64 o 
   8   2   9       39.62       38.05      9.35 o 
   9   2   9      172.75      154.31     15.01 o 
  10   2   9      219.87      224.21     17.56 o 
  11   2   9       32.36       34.04      8.99 o 
  12   2   9        0.03       -0.17      5.43 o 
  13   2   9      543.05      557.03     27.63 o 
  14   2   9      277.18      258.22     19.44 o 
  15   2   9       18.71       23.47      8.80 o 
  16   2   9       65.70       62.82     15.07 o 
  17   2   9       41.01       47.25     13.48 o 
  18   2   9       23.86       21.98     10.28 o 
  19   2   9       90.64      105.56     19.04 o 
  20   2   9        6.18        5.85      8.14 o 
  21   2   9       23.56       25.38     11.37 o 
  22   2   9        5.08        1.09      7.98 o 
  23   2   9        8.46        4.38      9.04 o 
  24   2   9        1.75        4.96      9.82 o 
  25   2   9       46.59       33.53     15.98 o 
  26   2   9       17.68       14.14     12.35 o 
  27   2   9       62.08       27.19     51.29 o 
  28   2   9      261.67      138.60    211.63 o 
  29   2   9      135.67       31.16     84.47 o 
  30   2   9        0.78       -0.18     15.66 o 
  31   2   9        2.56        4.81     20.83 o 
   0   3   9       44.50       53.06     21.57 o 
   1   3   9       27.21       31.31     10.59 o 
   2   3   9        5.78       11.48      8.39 o 
   3   3   9        6.34        6.84      7.23 o 
   4   3   9        7.53        3.23      7.62 o 
   5   3   9       80.07      107.81     17.65 o 
   6   3   9       25.68       25.08     10.18 o 
   7   3   9       29.81       29.03     10.76 o 
   8   3   9       21.06       15.35      9.69 o 
   9   3   9       12.27        7.42      8.80 o 
  10   3   9       84.24       80.52     15.77 o 
  11   3   9       19.68       21.67     10.16 o 
  12   3   9        2.59        0.18      8.55 o 
  13   3   9       47.60       48.16     12.96 o 
  14   3   9       10.28       19.57     10.35 o 
  15   3   9       36.87       43.50     14.60 o 
  16   3   9        1.45        9.10     10.33 o 
  17   3   9      198.65      104.67     82.93 o 
  18   3   9      126.84       72.16     67.24 o 
  19   3   9       21.53        0.92     12.83 o 
  20   3   9       19.41       20.07     13.94 o 
  21   3   9        2.26       -5.22     12.96 o 
  22   3   9        7.69       -3.75     11.49 o 
  23   3   9       11.74        5.58     13.88 o 
  24   3   9       55.63       20.35     41.11 o 
  25   3   9        9.23        9.02     15.88 o 
  26   3   9       12.27        5.05     19.45 o 
   1   4   9        6.60        3.32      9.47 o 
   2   4   9        0.56       -8.61      9.10 o 
   3   4   9       22.88       24.61     12.08 o 
   4   4   9        0.80       -6.92      9.45 o 
   5   4   9        2.04       -3.38     10.39 o 
   6   4   9        6.28       11.00     12.59 o 
   7   4   9       32.29       15.50     12.67 o 
   8   4   9        6.53       16.37     12.31 o 
   9   4   9        6.23        0.94     12.40 o 
  10   4   9       28.70       31.05     15.71 o 
  11   4   9        6.59        0.73     11.77 o 
  12   4   9        1.41        2.51     11.93 o 
  13   4   9        2.81        6.54     13.36 o 
  14   4   9        0.68       -2.60     12.02 o 
  15   4   9        3.31        7.95     13.69 o 
  16   4   9        0.61       10.26     13.74 o 
   0   0  10      261.21      268.05     26.48 o 
   2   0  10      339.44      343.03     21.03 o 
   4   0  10      208.63      197.97     16.59 o 
   6   0  10     2901.27     2936.59     48.77 o 
   8   0  10      797.50      789.20     33.17 o 
  10   0  10      126.45      143.41     19.32 o 
  12   0  10       17.25       14.88      9.00 o 
  14   0  10      123.08      120.96     19.60 o 
  16   0  10      246.51      253.52     25.39 o 
  18   0  10      208.86      204.07     24.27 o 
  20   0  10      334.43      285.30     28.74 o 
  22   0  10      299.64      293.97     29.84 o 
  24   0  10       91.76      111.66     22.04 o 
  26   0  10      118.49      152.72     32.57 o 
  28   0  10        8.35        6.37     10.08 o 
  30   0  10       53.84        9.63     27.81 o 
  32   0  10        8.79       26.39     22.38 o 
   1   1  10       21.42       25.48      6.92 o 
   2   1  10      219.86      199.78     15.02 o 
   3   1  10      374.05      359.44     19.70 o 
   4   1  10      160.76      141.68     13.40 o 
   5   1  10       15.26       13.56      5.24 o 
   6   1  10      180.77      183.53     13.00 o 
   7   1  10      132.94      129.91     11.41 o 
   8   1  10      104.81      111.67     11.23 o 
   9   1  10      360.76      372.21     18.39 o 
  10   1  10      732.01      723.02     25.51 o 
  11   1  10      166.75      175.38     13.27 o 
  12   1  10      244.30      252.37     15.86 o 
  13   1  10       46.02       49.74      9.73 o 
  14   1  10      220.76      239.27     16.91 o 
  15   1  10      131.66      120.92     13.39 o 
  16   1  10      105.59      114.73     16.47 o 
  17   1  10      207.91      180.87     17.80 o 
  18   1  10       24.51       21.10      8.51 o 
  19   1  10       31.55       40.04     12.93 o 
  20   1  10       32.70       24.65     11.99 o 
  21   1  10       71.20       73.74     16.90 o 
  22   1  10      103.76      106.14     20.02 o 
  23   1  10        1.61       -0.13      7.51 o 
  24   1  10       31.40       22.01     11.09 o 
  25   1  10      168.11       99.26     47.79 o 
  26   1  10       13.57        8.50     11.94 o 
  27   1  10       31.35       42.04     16.07 o 
  28   1  10       30.41       49.13     17.79 o 
  29   1  10       33.02       40.71     16.82 o 
  30   1  10       14.22       18.50     14.79 o 
  31   1  10       34.87       37.81     18.73 o 
  32   1  10       17.07       24.83     16.69 o 
   0   2  10      185.00      172.99     21.61 o 
   1   2  10      106.68       97.55     12.57 o 
   2   2  10      108.09      118.97     13.57 o 
   3   2  10      136.89      152.54     14.84 o 
   4   2  10       40.31       42.57      8.38 o 
   5   2  10       73.20       69.93     10.48 o 
   6   2  10       11.83        8.89      6.04 o 
   7   2  10       43.52       42.34      9.94 o 
   8   2  10       11.38        7.79      6.02 o 
   9   2  10       66.39       71.76     12.50 o 
  10   2  10        6.59        9.69      6.72 o 
  11   2  10       38.44       39.46     10.08 o 
  12   2  10      143.43      150.49     17.62 o 
  13   2  10      649.82      721.82     32.12 o 
  14   2  10      211.34      270.01     20.55 o 
  15   2  10       90.39       88.64     14.55 o 
  16   2  10       40.56       66.78     14.41 o 
  17   2  10      119.60      122.43     18.45 o 
  18   2  10        2.26        2.78      8.39 o 
  19   2  10       78.88       89.23     18.40 o 
  20   2  10       33.79       28.28     12.45 o 
  21   2  10        1.81        1.45      9.24 o 
  22   2  10       24.01       25.18     12.13 o 
  23   2  10        2.27       17.98     11.37 o 
  24   2  10       60.87       16.92     29.25 o 
  25   2  10       99.19       62.65     55.73 o 
  26   2  10       23.80       13.15     22.12 o 
  27   2  10        0.37        8.29     16.54 o 
  28   2  10       11.93       10.29     15.34 o 
  29   2  10      175.18       68.11    126.64 o 
   1   3  10        7.17        8.21      8.29 o 
   2   3  10       69.03       90.96     16.54 o 
   3   3  10       35.73       30.04     10.66 o 
   4   3  10       48.63       36.04     11.68 o 
   5   3  10        6.75        6.86      7.75 o 
   6   3  10        2.36        6.86      7.90 o 
   7   3  10       20.37       29.65     10.92 o 
   8   3  10       32.12       15.97      9.96 o 
   9   3  10       19.96       14.03      9.18 o 
  10   3  10       37.35       29.71     11.42 o 
  11   3  10       42.64       20.68     12.76 o 
  12   3  10        0.84       -0.91      7.97 o 
  13   3  10       42.05        8.53     12.91 o 
  14   3  10       59.79       18.29     13.88 o 
  15   3  10       36.67        5.17      9.65 o 
  16   3  10       99.35       11.25     34.22 o 
  17   3  10      144.18       24.80     53.90 o 
  18   3  10       44.76       22.43     14.55 o 
  19   3  10        0.73       -7.56     10.12 o 
  20   3  10       10.46        8.35     12.20 o 
  21   3  10       52.74       15.01     13.61 o 
  22   3  10        7.19       14.86     15.78 o 
  23   3  10       31.86       10.19     14.69 o 
  24   3  10       10.75        4.46     15.76 o 
   0   4  10        4.86        4.52     13.24 o 
   1   4  10        4.20       -1.70      8.58 o 
   2   4  10        1.44       10.56     10.41 o 
   3   4  10        1.72       -1.00      9.47 o 
   4   4  10        4.51       -7.41      9.45 o 
   5   4  10       34.20       29.72     14.95 o 
   6   4  10       61.78       61.21     19.15 o 
   7   4  10       55.23       74.41     21.21 o 
   8   4  10       10.74       11.38     14.69 o 
   9   4  10       21.67       28.31     16.17 o 
  10   4  10       16.52        4.80     13.86 o 
  11   4  10        7.46       10.82     13.31 o 
  12   4  10        9.69       19.85     15.58 o 
  13   4  10        7.43        5.72     14.46 o 
   2   0  11       70.13       76.11     13.69 o 
   4   0  11     1362.48     1473.50     45.69 o 
   6   0  11     3184.60     3385.45     69.80 o 
   8   0  11      433.19      435.37     26.37 o 
  10   0  11      189.96      214.35     23.12 o 
  12   0  11      632.45      680.11     39.86 o 
  14   0  11      158.57      170.79     22.32 o 
  16   0  11      170.69      188.08     26.07 o 
  18   0  11       23.22       25.71     11.97 o 
  20   0  11       74.29       58.42     16.70 o 
  22   0  11       97.35       68.38     19.06 o 
  24   0  11       28.66       40.38     14.85 o 
  26   0  11       57.17       26.47     17.91 o 
  28   0  11       12.44       -0.74     12.49 o 
  30   0  11       10.48       -2.12     12.49 o 
  32   0  11       35.78       67.53     34.67 o 
   0   1  11      400.23      417.31     31.64 o 
   1   1  11      771.20      749.83     29.30 o 
   2   1  11     1063.44     1101.17     35.42 o 
   3   1  11      368.28      364.22     20.88 o 
   4   1  11       37.06       34.04      8.53 o 
   5   1  11       39.14       54.24      9.31 o 
   6   1  11       65.51       56.30      9.44 o 
   7   1  11      100.74      122.70     12.79 o 
   8   1  11      681.34      746.01     26.77 o 
   9   1  11      663.28      654.87     25.19 o 
  10   1  11      434.39      441.69     21.00 o 
  11   1  11       10.19       12.11      6.49 o 
  12   1  11      165.17      180.29     16.71 o 
  13   1  11      156.34      199.47     19.17 o 
  14   1  11        6.63        3.84      6.86 o 
  15   1  11       30.50       31.97     10.51 o 
  16   1  11       12.56        2.08      6.91 o 
  17   1  11       81.15       86.74     17.48 o 
  18   1  11       52.71       49.08     14.28 o 
  19   1  11       12.95       20.06     10.03 o 
  20   1  11       30.81       37.32     12.89 o 
  21   1  11       90.55       78.27     17.53 o 
  22   1  11       79.33       76.28     17.92 o 
  23   1  11       15.51       10.79     10.27 o 
  24   1  11       12.37       17.99     10.89 o 
  25   1  11       21.46       19.84     10.25 o 
  26   1  11       30.55       12.06     10.56 o 
  27   1  11       13.55       20.73     12.85 o 
  28   1  11        1.24        0.69     11.81 o 
  29   1  11       23.62       20.91     15.08 o 
  30   1  11       31.01       45.56     19.60 o 
  31   1  11       17.93       15.33     16.38 o 
   1   2  11      861.36      939.22     34.62 o 
   2   2  11      137.30      154.65     16.03 o 
   3   2  11      258.22      285.95     19.58 o 
   4   2  11       17.21       17.25      6.70 o 
   5   2  11      145.42      140.40     16.51 o 
   6   2  11       89.94       80.34     13.17 o 
   7   2  11        0.61       -1.97      4.83 o 
   8   2  11       50.95       43.32     10.45 o 
   9   2  11        2.51       -3.40      6.06 o 
  10   2  11        1.22        4.51      6.54 o 
  11   2  11      107.27      112.06     15.92 o 
  12   2  11       59.43       67.03     12.91 o 
  13   2  11      400.39      418.84     25.78 o 
  14   2  11       71.50       96.22     14.96 o 
  15   2  11        3.67        3.47      6.54 o 
  16   2  11        8.96        2.80      7.70 o 
  17   2  11      164.44      179.96     22.21 o 
  18   2  11       33.65       40.48     14.24 o 
  19   2  11       10.24        4.22      9.08 o 
  20   2  11       12.15        8.45     10.48 o 
  21   2  11       28.77       24.55     12.66 o 
  22   2  11        4.02        3.31     10.42 o 
  23   2  11       31.84       22.77     12.73 o 
  24   2  11        6.34       18.72     13.72 o 
  25   2  11       26.46        6.73     12.08 o 
  26   2  11       30.84       26.93     14.76 o 
  27   2  11       35.22       30.13     19.51 o 
  28   2  11        8.65        7.08     18.05 o 
   0   3  11        4.44       -0.69     11.62 o 
   1   3  11       14.10       12.65      8.92 o 
   2   3  11      146.41      177.45     28.21 o 
   3   3  11       77.48       75.73     15.16 o 
   4   3  11       52.35       39.87     12.14 o 
   5   3  11      162.84      111.82     42.23 o 
   6   3  11       81.61       36.38     23.06 o 
   7   3  11       54.21       19.85     16.94 o 
   8   3  11       50.62       19.88     11.97 o 
   9   3  11      117.10       41.12     25.48 o 
  10   3  11       18.17        5.22      8.29 o 
  11   3  11        3.06       -2.07      6.93 o 
  12   3  11       24.23       11.84      8.40 o 
  13   3  11       22.54       15.15      9.51 o 
  14   3  11       11.86       -4.33      8.13 o 
  15   3  11       43.57       17.83     11.77 o 
  16   3  11       58.58       12.61     18.09 o 
  17   3  11       30.09       12.79     14.06 o 
  18   3  11        9.76        0.12     11.52 o 
  19   3  11       58.55       18.08     22.65 o 
  20   3  11       17.34       24.08     17.14 o 
  21   3  11        0.75       -9.70     13.02 o 
  22   3  11       27.80        8.26     14.75 o 
   1   4  11       14.28        9.08     10.72 o 
   2   4  11        2.80       -0.19      9.85 o 
   3   4  11        0.73       -9.10      9.86 o 
   4   4  11       11.93       15.68     13.03 o 
   5   4  11       14.79       15.72     14.03 o 
   6   4  11        9.06        3.82     12.84 o 
   7   4  11        1.84       -3.64     13.17 o 
   8   4  11       44.62       33.67     18.38 o 
   9   4  11        9.42       -0.45     19.89 o 
   0   0  12      390.50      390.08     42.04 o 
   2   0  12      158.98      160.13     17.88 o 
   4   0  12      979.73      986.79     39.54 o 
   6   0  12      572.79      601.51     31.51 o 
   8   0  12      171.41      162.81     20.87 o 
  10   0  12      470.96      455.57     33.58 o 
  12   0  12       81.53       93.14     19.57 o 
  14   0  12       65.35       65.23     16.63 o 
  16   0  12       28.27       26.93     13.09 o 
  18   0  12        9.96       10.09     11.08 o 
  20   0  12      132.39      151.59     23.78 o 
  22   0  12       32.20       13.91     13.95 o 
  24   0  12       61.22       23.46     37.10 o 
  26   0  12        2.96        6.41     13.80 o 
  28   0  12        3.52      -17.46     17.46 o 
  30   0  12        7.04        3.49     23.16 o 
   1   1  12      376.54      377.80     22.18 o 
   2   1  12      325.67      323.74     20.83 o 
   3   1  12        2.97        1.08      5.62 o 
   4   1  12      184.21      187.61     16.69 o 
   5   1  12      321.39      324.00     18.63 o 
   6   1  12      565.66      544.07     23.89 o 
   7   1  12       73.17       58.27     11.60 o 
   8   1  12       75.54       65.40     11.64 o 
   9   1  12      261.66      275.88     19.94 o 
  10   1  12       24.24       25.37      8.56 o 
  11   1  12       36.78       42.81     10.37 o 
  12   1  12      135.49      136.21     17.08 o 
  13   1  12       56.37       59.44     13.19 o 
  14   1  12        8.02       10.02      8.27 o 
  15   1  12       64.62       64.89     14.30 o 
  16   1  12      106.49      102.43     19.75 o 
  17   1  12      114.71      119.90     21.27 o 
  18   1  12       13.60       16.12     10.75 o 
  19   1  12        4.75       -1.95      8.09 o 
  20   1  12       36.57       48.13     15.24 o 
  21   1  12       19.84       27.27     12.91 o 
  22   1  12        5.60       -0.57      9.28 o 
  23   1  12        7.53        4.80      9.81 o 
  24   1  12       11.93       29.18     12.48 o 
  25   1  12        5.49        1.85      9.41 o 
  26   1  12        0.72        4.51     10.11 o 
  27   1  12        0.16       11.50     11.51 o 
  28   1  12       14.12       18.53     15.41 o 
  29   1  12        3.88        3.53     15.61 o 
   0   2  12       70.78       91.47     20.32 o 
   1   2  12      360.23      358.99     23.22 o 
   2   2  12      341.07      387.91     23.80 o 
   3   2  12      230.14      237.04     19.40 o 
   4   2  12      103.11      105.66     15.34 o 
   5   2  12       65.77       77.69     13.69 o 
   6   2  12       12.38       13.08      7.54 o 
   7   2  12       34.31       28.42      9.23 o 
   8   2  12       23.38       25.46      8.90 o 
   9   2  12       20.07       18.54      8.41 o 
  10   2  12        6.93        7.33      6.88 o 
  11   2  12       83.88       87.81     15.01 o 
  12   2  12       44.24       38.50     11.02 o 
  13   2  12      125.56      145.21     18.89 o 
  14   2  12       12.73        6.69      8.66 o 
  15   2  12       24.01       29.57     11.40 o 
  16   2  12       66.88       84.19     19.12 o 
  17   2  12       20.33       31.71     12.76 o 
  18   2  12       16.72       -0.50      9.64 o 
  19   2  12        7.74        3.52      9.24 o 
  20   2  12       20.12       26.40     14.86 o 
  21   2  12        9.24       13.90     12.63 o 
  22   2  12        0.70        2.14     11.76 o 
  23   2  12        2.16       -2.46     11.53 o 
  24   2  12        6.58       17.50     14.21 o 
  25   2  12       18.57       15.40     15.03 o 
  26   2  12       18.83        4.79     14.51 o 
   1   3  12      123.24       32.63     28.38 o 
   2   3  12        4.70        3.11      7.90 o 
   3   3  12       60.27       17.16     14.13 o 
   4   3  12        0.92       -6.46      6.46 o 
   5   3  12      139.11       27.07     27.06 o 
   6   3  12      172.05       54.53     52.68 o 
   7   3  12       82.07       17.65     21.13 o 
   8   3  12        8.91        1.15      7.92 o 
   9   3  12        3.87        0.17      8.76 o 
  10   3  12       19.63        7.06      8.90 o 
  11   3  12       19.20       10.40      9.81 o 
  12   3  12       18.30       22.39     11.74 o 
  13   3  12       10.29        1.74      9.82 o 
  14   3  12        2.09       -1.64      8.57 o 
  15   3  12       16.45       10.50     10.29 o 
  16   3  12       19.12        6.94     11.53 o 
  17   3  12       16.58       -1.63     13.40 o 
  18   3  12        3.28       -0.89     16.28 o 
  19   3  12        2.38        3.34     17.12 o 
   2   0  13       64.48       73.30     18.05 o 
   4   0  13      205.09      173.45     22.86 o 
   6   0  13      234.94      233.05     25.45 o 
   8   0  13       36.26       26.52     16.82 o 
  10   0  13      727.48      738.38     57.66 o 
  12   0  13      277.26      269.31     36.50 o 
  14   0  13       34.13       35.64     18.20 o 
  16   0  13       11.65        9.32     12.39 o 
  18   0  13       12.44       14.55     15.94 o 
  20   0  13       31.95        3.64     16.17 o 
  22   0  13       24.33        4.84     13.78 o 
  24   0  13       54.87       35.38     40.62 o 
  26   0  13       25.62        9.31     21.21 o 
  28   0  13        0.20        2.07     25.48 o 
   0   1  13      159.49      176.26     23.98 o 
   1   1  13      295.42      292.95     20.86 o 
   2   1  13      157.03      162.35     17.36 o 
   3   1  13      100.35       87.30     13.89 o 
   4   1  13       55.39       52.38     11.32 o 
   5   1  13       49.65       48.06     10.83 o 
   6   1  13       20.96       11.57      7.76 o 
   7   1  13       41.89       40.96     10.10 o 
   8   1  13      197.02      193.46     17.92 o 
   9   1  13      104.83      107.53     15.70 o 
  10   1  13       18.63       19.24      7.82 o 
  11   1  13       14.10       24.43      8.98 o 
  12   1  13        4.06        1.40      6.53 o 
  13   1  13      120.52      144.87     20.25 o 
  14   1  13       87.61      107.09     17.40 o 
  15   1  13       30.84       23.27     12.32 o 
  16   1  13       11.06        9.88     10.15 o 
  17   1  13       29.79       31.40     12.62 o 
  18   1  13        1.52       -2.51      8.76 o 
  19   1  13       11.33       17.71     11.21 o 
  20   1  13       22.70       22.03     12.23 o 
  21   1  13       29.83       22.68     11.54 o 
  22   1  13       17.01       20.37     11.65 o 
  23   1  13        0.02        4.97     10.33 o 
  24   1  13        3.38       -0.75     10.28 o 
  25   1  13       22.06       47.08     16.67 o 
  26   1  13       32.51       34.21     15.61 o 
  27   1  13       33.44       33.23     15.27 o 
   1   2  13       87.59       95.41     15.27 o 
   2   2  13       77.87       72.22     13.58 o 
   3   2  13      403.65      412.62     27.96 o 
   4   2  13       20.23       25.63      8.68 o 
   5   2  13       97.74      111.43     16.37 o 
   6   2  13       65.10       82.66     14.64 o 
   7   2  13       33.65       35.02     10.17 o 
   8   2  13        2.84        2.50      6.68 o 
   9   2  13        9.56        4.33      8.63 o 
  10   2  13        3.52        5.23      8.99 o 
  11   2  13       14.63       17.75     10.26 o 
  12   2  13       21.07       32.39     11.25 o 
  13   2  13       54.74       46.44     13.98 o 
  14   2  13        2.63       -4.31      8.22 o 
  15   2  13        5.75        4.77      9.98 o 
  16   2  13       38.71       28.49     12.74 o 
  17   2  13       16.44       21.47     11.83 o 
  18   2  13       59.69       59.19     17.22 o 
  19   2  13        4.13        4.90     11.00 o 
  20   2  13       33.84       37.99     16.09 o 
  21   2  13        4.76       -3.78     11.72 o 
  22   2  13       14.83        3.67     14.63 o 
  23   2  13        2.88        5.85     15.87 o 
   0   3  13      108.91       38.51     27.21 o 
   1   3  13       47.43        8.85     14.88 o 
   2   3  13       49.77       11.13      9.55 o 
   3   3  13       21.12        9.52      8.95 o 
   4   3  13       35.90        9.84      9.40 o 
   5   3  13        7.57        0.47      8.66 o 
   6   3  13       57.61       13.03     11.17 o 
   7   3  13       58.18       11.21     12.75 o 
   8   3  13       71.09       24.90     17.22 o 
   9   3  13       17.04        9.19     10.37 o 
  10   3  13        7.59        2.20      9.83 o 
  11   3  13        5.70       10.19     10.70 o 
  12   3  13       16.22       -1.73      9.79 o 
  13   3  13       12.40        5.75     11.05 o 
  14   3  13       14.54       -0.10     11.91 o 
  15   3  13       13.52        1.50     11.90 o 
  16   3  13       18.29        0.33     11.95 o 
   0   0  14      366.17      375.27     60.67 o 
   2   0  14        5.63       -2.35     11.34 o 
   4   0  14      180.78      210.43     33.95 o 
   6   0  14      104.56      149.96     32.66 o 
   8   0  14      204.34      218.51     36.16 o 
  10   0  14       21.34       25.26     17.53 o 
  12   0  14        7.88       10.77     14.93 o 
  14   0  14       22.89       37.54     20.52 o 
  16   0  14        0.60        1.44     12.68 o 
  18   0  14      131.82       46.06     83.11 o 
  20   0  14       10.79        5.80     28.07 o 
  22   0  14       20.42        6.25     15.64 o 
  24   0  14       51.20      -15.01     18.50 o 
   1   1  14       17.38       18.69      8.44 o 
   2   1  14       11.55        7.36      7.57 o 
   3   1  14       31.36       25.03      9.12 o 
   4   1  14       68.86       64.05     12.57 o 
   5   1  14       77.07       67.10     13.15 o 
   6   1  14        2.44        4.69      7.30 o 
   7   1  14       26.25       28.37      9.80 o 
   8   1  14       40.91       41.45     10.93 o 
   9   1  14        0.14        3.84      6.79 o 
  10   1  14       37.86       47.43     11.91 o 
  11   1  14       12.68       17.40      8.91 o 
  12   1  14       24.27       10.71      9.54 o 
  13   1  14       26.68       23.03     12.77 o 
  14   1  14        2.03       -1.84      8.50 o 
  15   1  14       32.10       25.03     10.84 o 
  16   1  14       47.84       32.12     16.49 o 
  17   1  14        7.06        4.76      9.18 o 
  18   1  14        2.20       -1.26      9.46 o 
  19   1  14       31.91       26.23     12.13 o 
  20   1  14       11.32        7.73     11.14 o 
  21   1  14        4.13        5.34     10.19 o 
  22   1  14       39.09       41.43     15.91 o 
  23   1  14       14.49       10.90     12.55 o 
  24   1  14        0.97       -1.13     12.27 o 
   0   2  14       14.90        8.04     11.22 o 
   1   2  14        8.28       -1.88      8.26 o 
   2   2  14        1.95        0.78      7.95 o 
   3   2  14       52.44       31.43     11.33 o 
   4   2  14       11.18        1.94      8.47 o 
   5   2  14       10.09        3.75      8.15 o 
   6   2  14       18.92        8.16      8.93 o 
   7   2  14       18.29       11.06      8.39 o 
   8   2  14       11.70       -1.39     10.53 o 
   9   2  14       48.57       31.96     11.04 o 
  10   2  14        2.90        4.37      8.16 o 
  11   2  14       11.50        5.25      9.40 o 
  12   2  14        9.78        7.05      8.80 o 
  13   2  14       14.95       19.80      9.85 o 
  14   2  14       19.55       17.76     11.24 o 
  15   2  14       29.36       50.81     17.17 o 
  16   2  14        9.82        7.80     12.45 o 
  17   2  14        3.48       11.01     11.95 o 
  18   2  14       79.29       72.32     19.36 o 
  19   2  14        1.79        7.27     11.53 o 
  20   2  14       41.66       58.07     19.24 o 
   1   3  14       22.44       -2.99     10.54 o 
   2   3  14        6.47       -5.19      9.00 o 
   3   3  14        2.40        2.36      9.20 o 
   4   3  14        2.00        2.08      9.90 o 
   5   3  14        7.48        5.19     10.20 o 
   6   3  14       14.32       -0.63     10.14 o 
   7   3  14       11.62       -6.26      9.44 o 
   8   3  14       27.49        9.19     11.89 o 
   9   3  14        0.57       -8.83     11.76 o 
  10   3  14        8.47       -0.21     11.32 o 
  11   3  14        1.92        7.55     13.14 o 
   2   0  15      100.11      127.02     31.66 o 
   4   0  15        1.69       19.31     15.57 o 
   6   0  15       29.40       24.55     18.43 o 
   8   0  15       42.60       63.98     24.12 o 
  10   0  15       20.63       53.00     22.49 o 
  12   0  15        5.84        6.44     15.07 o 
  14   0  15       66.77      102.68     30.48 o 
  16   0  15      310.52      374.94     48.29 o 
  18   0  15       10.86       -1.94     14.62 o 
  20   0  15       52.33       23.65     54.33 o 
  22   0  15       68.95       24.19     26.39 o 
   0   1  15       10.14        0.04     10.19 o 
   1   1  15        2.20       15.76      8.62 o 
   2   1  15       49.13       56.45     12.69 o 
   3   1  15       15.82       17.53      9.21 o 
   4   1  15        4.19       10.58      8.35 o 
   5   1  15       17.96       24.30     10.03 o 
   6   1  15       13.05       16.04      9.42 o 
   7   1  15        4.33       -2.15      7.31 o 
   8   1  15        8.76        5.14      7.91 o 
   9   1  15       37.43       32.66     10.09 o 
  10   1  15        3.06        0.66      7.73 o 
  11   1  15       16.81       10.25      8.52 o 
  12   1  15      122.77       78.40     37.51 o 
  13   1  15       47.91       32.52     23.81 o 
  14   1  15       22.11       14.86     11.30 o 
  15   1  15        4.71        4.96     10.38 o 
  16   1  15       15.05        6.25     11.36 o 
  17   1  15        9.70       15.89     12.01 o 
  18   1  15       64.52       50.31     35.35 o 
  19   1  15        7.20       23.45     12.99 o 
  20   1  15       22.59        8.76     14.79 o 
  21   1  15       65.71       41.79     28.18 o 
   1   2  15       12.45       -3.64      9.49 o 
   2   2  15        2.95       -4.24      8.76 o 
   3   2  15       17.11        3.49      8.71 o 
   4   2  15       11.41       11.17      8.66 o 
   5   2  15        2.67       -0.50      8.78 o 
   6   2  15        2.93       -3.60      7.86 o 
   7   2  15       19.52       16.70     10.11 o 
   8   2  15       34.66       22.17     11.14 o 
   9   2  15        9.44        9.88     11.11 o 
  10   2  15       42.73       31.49     12.86 o 
  11   2  15        4.60       -1.04     10.13 o 
  12   2  15       21.75       18.75     11.92 o 
  13   2  15       20.62       16.79     12.03 o 
  14   2  15       18.25       19.46     13.09 o 
  15   2  15        4.72        6.69     12.45 o 
  16   2  15        4.48       10.68     12.95 o 
  17   2  15        5.97       11.11     14.16 o 
   0   0  16       54.09       54.20     34.67 o 
   2   0  16       81.27       80.26     32.08 o 
   4   0  16       16.96       11.16     16.41 o 
   6   0  16       73.04       75.29     26.17 o 
   8   0  16       10.58       19.30     18.77 o 
  10   0  16       17.45       46.91     23.30 o 
  12   0  16        0.58        2.53     16.58 o 
  14   0  16      144.41      222.17     46.10 o 
  16   0  16       13.38       52.38     24.75 o 
  18   0  16       36.83       36.72     24.38 o 
   1   1  16       11.32        9.52     11.38 o 
   2   1  16        2.32        0.17      9.77 o 
   3   1  16        5.43        9.49     11.36 o 
   4   1  16       10.35       24.41     12.99 o 
   5   1  16       23.69       42.71     14.96 o 
   6   1  16        6.83       -2.76      9.45 o 
   7   1  16       54.92       42.14     14.86 o 
   8   1  16        6.65        4.55     11.29 o 
   9   1  16       52.55       46.61     20.35 o 
  10   1  16       13.00       12.59     14.62 o 
  11   1  16       31.23       21.06     19.24 o 
  12   1  16       38.61       29.10     22.75 o 
  13   1  16       33.69       13.40     14.80 o 
  14   1  16        8.74        8.51     13.82 o 
  15   1  16       14.40       11.83     14.36 o 
  16   1  16        5.82       -0.01     13.72 o 
  17   1  16       14.89       13.87     15.65 o 
  18   1  16       40.15       79.81     30.46 o 
   0   2  16       15.28       26.52     18.65 o 
   1   2  16        3.96        1.50     12.17 o 
   2   2  16        1.39        4.75     10.85 o 
   3   2  16       28.49       15.32     12.85 o 
   4   2  16        2.48       -0.56     10.03 o 
   5   2  16       22.38       27.11     12.97 o 
   6   2  16       26.23       10.26     14.99 o 
   7   2  16        5.43       -4.52      9.93 o 
   8   2  16       72.93       71.59     24.21 o 
   9   2  16       28.02       27.02     16.42 o 
  10   2  16        9.23       19.66     12.97 o 
  11   2  16       21.86       15.57     13.03 o 
  12   2  16        6.43      -11.22     14.56 o 
   2   0  17       39.48       37.11     22.23 o 
   4   0  17       70.77      103.02     32.10 o 
   6   0  17       13.35       18.24     18.11 o 
   8   0  17       17.70       17.78     20.02 o 
  10   0  17       43.24       69.87     28.85 o 
  12   0  17        2.05        3.00     18.75 o 
  14   0  17        0.37       -0.09     19.02 o 
   0   1  17      107.10      167.93     39.60 o 
   1   1  17       21.68       16.27     14.50 o 
   2   1  17       14.64       14.97     13.96 o 
   3   1  17       57.06       82.51     21.37 o 
   4   1  17       18.08       27.24     15.27 o 
   5   1  17       10.28       12.76     14.02 o 
   6   1  17       10.04       21.08     14.37 o 
   7   1  17        8.27        6.67     11.84 o 
   8   1  17        2.72        6.13     13.44 o 
   9   1  17       25.36       24.03     17.90 o 
  10   1  17       11.80       26.09     17.17 o 
  11   1  17       11.41        8.69     15.17 o 
  12   1  17        0.15       -2.63     14.90 o 
   0   0  18      356.64      401.66     76.84 o 
   2   0  18       19.04       27.32     25.26 o 
   4   0  18       35.35       67.40     29.55 o 
   6   0  18       18.67       41.43     24.80 o 
                                                 
